# Supplementary material for: Comparative transcriptome analysis of Eogammarus possjeticus at different hydrostatic pressure and temperature exposures
Source: Sci Rep. 2019 Mar 5;9:3456. doi: 10.1038/s41598-019-39716-y (PMC6401005; doi:10.1038/s41598-019-39716-y)
Supplement: Supplementary file 2 — Table S1 [file 41598_2019_39716_MOESM2_ESM.xlsx]

## Sheet: ALL_annot
Title page Comparative transcriptome analysis of Eogammarus possjeticus at different hydrostatic pressure and temperature exposures Jiawei Chen [1, 2], Helu Liu [1], Shanya Cai [1, 2] and Haibin Zhang [1, *] 1 Institute of Deep-sea Science and Engineering, Chinese Academy of Sciences, Sanya 572000, China 2 University of Chinese Academy of Sciences, Beijing 100049, China *Author for correspondence…
Table S1. Annotation results of all unigenes in seven databases, includ NCBI non-redundant protein sequences (Nr), NCBI non-redundant nucleotide sequences (Nt), A manually annotated and reviewed protein sequence database (Swiss Prot), euKaryotic Ortholog Groups (KOG), Protein family (Pfam), Kyoto Encyclopedia of Genes and Genomes (KEGG), and Gene Ontology (GO). NA: there is no corresponding annot…
Gene ID	Nr ID	Nt ID	KEGG ID	Swiss prot ID	Pfam ID	GO Biological Pathway	GO Molecular Function	GO Cellular Component	KOG ID
Cluster-0.0	NA	AC232508.1	NA	O49675	NA	NA	NA	NA	NA
Cluster-1.0	XP_007234716.1	LN590686.1	NA	Q8IUB2	PF00095	NA	GO:0030414	GO:0005576	KOG4802
Cluster-10.0	AAO43731.1	AY195744.1	K03283	Q9W6Y1	NA	NA	NA	NA	KOG0101
Cluster-100.0	NA	LN592457.1	NA	NA	NA	NA	NA	NA	NA
Cluster-1000.0	XP_011453580.1	NA	NA	NA	PF00001	GO:0007186	GO:0004930	GO:0016021	NA
Cluster-10000.0	NA	NA	NA	NA	NA	NA	NA	NA	NA
Cluster-10001.0	NA	NA	NA	NA	NA	NA	NA	NA	NA
Cluster-10002.0	NA	NA	NA	NA	NA	NA	NA	NA	NA
Cluster-10002.1	NA	NA	NA	NA	NA	NA	NA	NA	NA
Cluster-10003.0	NA	NA	NA	NA	NA	NA	NA	NA	NA
Cluster-10004.0	NA	NA	NA	NA	NA	NA	NA	NA	NA
Cluster-10005.0	NA	NA	NA	NA	NA	NA	NA	NA	NA
Cluster-10006.0	NA	NA	NA	NA	NA	NA	NA	NA	NA
Cluster-10008.0	NA	NA	NA	NA	NA	NA	NA	NA	NA
Cluster-10009.0	NA	NA	NA	NA	NA	NA	NA	NA	NA
Cluster-1001.0	NA	NA	NA	NA	PF01105	GO:0006810	NA	GO:0016021	NA
Cluster-10010.0	NA	NA	NA	NA	NA	NA	NA	NA	NA
Cluster-10011.0	NA	NA	NA	NA	NA	NA	NA	NA	NA
Cluster-10012.0	NA	NA	NA	NA	NA	NA	NA	NA	NA
Cluster-10012.1	NA	NA	NA	NA	NA	NA	NA	NA	NA
Cluster-10012.2	NA	NA	NA	NA	NA	NA	NA	NA	NA
Cluster-10013.0	NA	NA	NA	NA	NA	NA	NA	NA	NA
Cluster-10014.0	NA	NA	NA	NA	NA	NA	NA	NA	NA
Cluster-10015.0	NA	NA	NA	NA	NA	NA	NA	NA	NA
Cluster-10016.0	NA	NA	NA	NA	NA	NA	NA	NA	NA
Cluster-10017.0	NA	NA	NA	NA	NA	NA	NA	NA	NA
Cluster-10018.0	NA	NA	NA	NA	NA	NA	NA	NA	NA
Cluster-10019.0	NA	XM_011537520.1	NA	NA	NA	NA	NA	NA	NA
Cluster-1002.0	ACA23033.1	NA	K00417	Q9D855	PF02271	GO:0006122	NA	GO:0005750	KOG3440
Cluster-10020.0	NA	NA	NA	NA	NA	NA	NA	NA	NA
Cluster-10021.0	XP_008215142.1	NA	NA	Q8R508	PF00028	GO:0007156	GO:0005509	GO:0016020	NA
Cluster-10022.0	NA	NA	NA	NA	NA	NA	NA	NA	NA
Cluster-10023.0	NA	NA	NA	NA	NA	NA	NA	NA	NA
Cluster-10024.0	XP_004034521.1	XM_004034473.1	NA	NA	PF00515//PF13414	NA	GO:0005515	NA	NA
Cluster-10025.0	NA	NA	NA	NA	NA	NA	NA	NA	NA
Cluster-10026.0	NA	NA	NA	NA	NA	NA	NA	NA	NA
Cluster-10027.0	NA	NA	NA	NA	NA	NA	NA	NA	NA
Cluster-10028.0	NA	NA	NA	NA	PF16685	NA	GO:0061630	NA	NA
Cluster-10029.0	NA	NA	NA	NA	NA	NA	NA	NA	NA
Cluster-1003.0	XP_011453248.1	NA	NA	NA	NA	NA	NA	NA	NA
Cluster-10030.0	NA	NA	NA	NA	NA	NA	NA	NA	NA
Cluster-10031.0	NA	NA	NA	NA	NA	NA	NA	NA	NA
Cluster-10032.0	NA	NA	NA	NA	NA	NA	NA	NA	NA
Cluster-10033.0	NA	NA	NA	NA	NA	NA	NA	NA	NA
Cluster-10034.0	NA	NA	NA	NA	NA	NA	NA	NA	NA
Cluster-10035.0	XP_012265836.1	NA	NA	NA	PF01607	GO:0006030	GO:0008061	GO:0005576	NA
Cluster-10036.0	XP_001014489.2	NA	NA	Q6FW75	PF02230//PF01738//PF00326	GO:0006508	GO:0008236//GO:0016787//GO:0052689	NA	KOG2112
Cluster-10037.0	NA	NA	NA	NA	NA	NA	NA	NA	NA
Cluster-10038.0	XP_001430599.1	NA	NA	NA	PF06514//PF13417//PF00462	GO:0045454//GO:0006118//GO:0015979//GO:0042549	GO:0009055//GO:0005515//GO:0015035	GO:0019898//GO:0009523//GO:0009654	NA
Cluster-10039.0	NA	NA	NA	NA	NA	NA	NA	NA	NA
Cluster-1004.0	AJQ21531.1	NA	K01446	Q96PD5	PF01510	GO:0006807//GO:0009252//GO:0009253	GO:0008745	NA	NA
Cluster-10040.0	NA	NA	NA	NA	NA	NA	NA	NA	NA
Cluster-10041.0	NA	NA	NA	NA	NA	NA	NA	NA	NA
Cluster-10043.0	NA	NA	NA	NA	PF08290//PF06457//PF05324//PF00008	GO:0009405//GO:0006811	GO:0005515//GO:0005198//GO:0005216	GO:0005576	NA
Cluster-10043.1	NA	NA	NA	NA	NA	NA	NA	NA	NA
Cluster-10043.2	NA	NA	NA	NA	NA	NA	NA	NA	NA
Cluster-10044.0	NA	NA	NA	NA	NA	NA	NA	NA	NA
Cluster-10045.0	NA	NA	NA	NA	NA	NA	NA	NA	NA
Cluster-10046.0	NA	NA	NA	NA	NA	NA	NA	NA	NA
Cluster-10047.0	ADW10720.1	NA	NA	NA	NA	NA	NA	NA	NA
Cluster-10048.0	XP_008313668.1	NA	NA	Q8IV48	NA	NA	NA	NA	NA
Cluster-10049.0	NA	NA	NA	NA	NA	NA	NA	NA	NA
Cluster-1005.0	NA	NA	NA	NA	NA	NA	NA	NA	NA
Cluster-10050.0	XP_003373378.1	NA	NA	NA	PF00681	NA	NA	GO:0005856	NA
Cluster-10051.0	NA	NA	NA	NA	PF01328//PF11789	GO:0006804//GO:0006979	GO:0008270//GO:0004601	NA	NA
Cluster-10052.0	NA	NA	NA	NA	NA	NA	NA	NA	NA
Cluster-10053.0	NA	NA	NA	NA	NA	NA	NA	NA	NA
Cluster-10054.0	NA	NA	NA	NA	NA	NA	NA	NA	NA
Cluster-10055.0	NA	NA	NA	NA	NA	NA	NA	NA	NA
Cluster-10056.0	NA	NA	NA	NA	NA	NA	NA	NA	NA
Cluster-10057.0	XP_012538528.1	XM_001662821.1	K00552	P13255	PF01234//PF08241//PF05724//PF05401//PF01209//PF05175	GO:0008152//GO:0009877//GO:0009312	GO:0008168//GO:0008757	NA	NA
Cluster-10058.0	NA	NA	NA	NA	NA	NA	NA	NA	NA
Cluster-10058.1	NA	NA	NA	NA	NA	NA	NA	NA	NA
Cluster-10059.0	NA	NA	NA	NA	NA	NA	NA	NA	NA
Cluster-1006.0	XP_011441086.1	XM_006996462.1	K03063	P46507	PF07724//PF00004//PF07728	NA	GO:0016887//GO:0005524	NA	KOG0727
Cluster-10060.0	NA	NA	NA	NA	NA	NA	NA	NA	NA
Cluster-10062.0	NA	NA	NA	NA	NA	NA	NA	NA	NA
Cluster-10063.0	NA	NA	NA	NA	NA	NA	NA	NA	NA
Cluster-10064.0	NA	NA	NA	NA	NA	NA	NA	NA	NA
Cluster-10065.0	NA	NA	NA	NA	NA	NA	NA	NA	NA
Cluster-10066.0	NA	NA	NA	NA	NA	NA	NA	NA	NA
Cluster-10067.0	NA	NA	NA	NA	PF01956	NA	NA	GO:0016020	NA
Cluster-10068.0	NA	NA	NA	NA	PF00989	GO:0006355	NA	NA	NA
Cluster-10069.0	NA	NA	NA	NA	NA	NA	NA	NA	NA
Cluster-1007.0	NA	NA	NA	NA	NA	NA	NA	NA	NA
Cluster-10070.0	NA	NA	NA	NA	NA	NA	NA	NA	NA
Cluster-10071.0	NA	NA	NA	NA	NA	NA	NA	NA	NA
Cluster-10072.0	XP_012547252.1	NA	NA	O61307	NA	NA	NA	NA	NA
Cluster-10073.0	XP_012576179.1	XM_005110790.2	NA	A0AVF1	PF13414	NA	GO:0005515	NA	KOG3785
Cluster-10074.0	NA	BC023620.2	NA	NA	NA	NA	NA	NA	NA
Cluster-10075.0	NA	NA	NA	NA	NA	NA	NA	NA	NA
Cluster-10076.0	NA	NA	NA	NA	PF01006	GO:0016032	NA	GO:0019012	NA
Cluster-10077.0	NA	NA	NA	NA	NA	NA	NA	NA	NA
Cluster-10078.0	NA	NA	NA	NA	NA	NA	NA	NA	NA
Cluster-10079.0	NA	NA	NA	NA	NA	NA	NA	NA	NA
Cluster-10079.1	NA	NA	NA	NA	NA	NA	NA	NA	NA
Cluster-1008.0	XP_011430131.1	NA	K05687	P90994	NA	NA	NA	NA	KOG2764
Cluster-10080.0	NA	NA	NA	NA	NA	NA	NA	NA	NA
Cluster-10081.0	NA	NA	NA	NA	NA	NA	NA	NA	NA
Cluster-10083.0	NA	NA	NA	NA	NA	NA	NA	NA	NA
Cluster-10084.0	NA	NA	NA	NA	NA	NA	NA	NA	NA
Cluster-10085.0	NA	NA	NA	NA	NA	NA	NA	NA	NA
Cluster-10087.0	NA	NA	NA	NA	PF02538	NA	GO:0003824	NA	NA
Cluster-10088.0	NA	NA	NA	NA	NA	NA	NA	NA	NA
Cluster-10089.0	AJO70031.1	NA	NA	NA	NA	NA	NA	NA	NA
Cluster-1009.0	XP_011414775.1	NA	NA	NA	PF10278//PF07544	GO:0006357	GO:0001104	GO:0016592	NA
Cluster-10090.0	XP_001437021.1	NA	NA	NA	NA	NA	NA	NA	NA
Cluster-10091.0	XP_001445513.1	NA	NA	NA	PF05832	NA	NA	GO:0016021	NA
Cluster-10092.0	NA	NA	NA	NA	NA	NA	NA	NA	NA
Cluster-10093.0	NA	NA	NA	NA	NA	NA	NA	NA	NA
Cluster-10094.0	NA	NA	NA	NA	NA	NA	NA	NA	NA
Cluster-10095.0	NA	NA	NA	NA	NA	NA	NA	NA	NA
Cluster-10096.0	NA	NA	NA	NA	NA	NA	NA	NA	NA
Cluster-10097.0	NA	NA	NA	NA	NA	NA	NA	NA	NA
Cluster-10098.0	NA	NA	NA	NA	NA	NA	NA	NA	NA
Cluster-10099.0	NA	NA	NA	NA	PF13465	NA	GO:0046872	NA	NA
Cluster-101.0	CAA88735.1	LN598399.1	NA	P48831	NA	NA	NA	NA	NA
Cluster-1010.0	NA	NA	NA	NA	NA	NA	NA	NA	NA
Cluster-10100.0	NA	NA	NA	NA	NA	NA	NA	NA	NA
Cluster-10101.0	NA	NA	NA	NA	PF08300	NA	GO:0008270	NA	NA
Cluster-10102.0	NA	NA	NA	NA	NA	NA	NA	NA	NA
Cluster-10103.0	NA	NA	NA	NA	NA	NA	NA	NA	NA
Cluster-10104.0	NA	NA	NA	NA	NA	NA	NA	NA	NA
Cluster-10105.0	CDW71676.1	NA	NA	NA	NA	NA	NA	NA	NA
Cluster-10106.0	NA	NA	NA	NA	NA	NA	NA	NA	NA
Cluster-10107.0	XP_001460336.1	NA	K02564	Q8AB53	PF01182	GO:0005975	NA	NA	KOG3148
Cluster-10108.1	NA	NA	NA	NA	PF00097//PF02126//PF13639//PF14634	GO:0009056	GO:0005515//GO:0046872//GO:0008270	NA	NA
Cluster-10108.2	NA	NA	NA	NA	PF00097//PF02126//PF13639//PF14634	GO:0009056	GO:0005515//GO:0008270//GO:0046872	NA	NA
Cluster-10109.0	XP_004031406.1	NA	K10408	Q9C0G6	NA	NA	NA	NA	NA
Cluster-1011.0	AFN27605.1	AC132483.2	K11296	Q32L31	PF02507//PF04690	GO:0007275//GO:0015979	NA	GO:0009522//GO:0009538	NA
Cluster-10110.0	NA	NA	NA	NA	PF15666	GO:0050855//GO:2000401	NA	NA	NA
Cluster-10111.0	NA	NA	NA	NA	PF03402	GO:0007186//GO:0019236//GO:0007606	GO:0016503	GO:0016021	NA
Cluster-10112.0	NA	NA	NA	NA	NA	NA	NA	NA	NA
Cluster-10113.0	NA	NA	NA	NA	NA	NA	NA	NA	NA
Cluster-10114.0	NA	NA	NA	NA	NA	NA	NA	NA	NA
Cluster-10115.0	NA	NA	NA	NA	NA	NA	NA	NA	NA
Cluster-10116.0	NA	NA	NA	NA	NA	NA	NA	NA	NA
Cluster-10117.0	NA	NA	NA	NA	NA	NA	NA	NA	NA
Cluster-10118.0	NA	NA	NA	NA	NA	NA	NA	NA	NA
Cluster-10119.0	NA	NA	NA	NA	NA	NA	NA	NA	NA
Cluster-1012.0	NA	NA	NA	NA	NA	NA	NA	NA	NA
Cluster-10120.0	NA	NA	NA	NA	NA	NA	NA	NA	NA
Cluster-10121.0	NA	NA	NA	NA	PF08092//PF00537//PF00556	GO:0019684//GO:0006118//GO:0006810	GO:0045156//GO:0019871//GO:0008200	GO:0016021//GO:0030077//GO:0005576	NA
Cluster-10121.1	NA	NA	NA	NA	NA	NA	NA	NA	NA
Cluster-10122.0	XP_002119029.1	CP000084.1	K01951	Q3J210	PF00958	GO:0006164//GO:0006144//GO:0006536//GO:0006177	GO:0005524//GO:0003922//GO:0016462	NA	KOG1622
Cluster-10123.0	NA	NA	NA	NA	NA	NA	NA	NA	NA
Cluster-10123.1	NA	NA	NA	NA	NA	NA	NA	NA	NA
Cluster-10124.0	NA	NA	NA	NA	NA	NA	NA	NA	NA
Cluster-10125.0	NA	NA	NA	NA	PF00608	GO:0019062//GO:0007155//GO:0009405	NA	NA	NA
Cluster-10125.1	NA	NA	NA	NA	NA	NA	NA	NA	NA
Cluster-10126.0	NA	NA	NA	NA	NA	NA	NA	NA	NA
Cluster-10127.0	XP_001022775.2	XM_004039864.1	K02183	P02598	PF13833//PF13405//PF12763//PF13202//PF00036//PF10591//PF13499	GO:0007165	GO:0005509//GO:0005515	GO:0005578	KOG0027
Cluster-10128.0	NA	NA	NA	NA	NA	NA	NA	NA	NA
Cluster-10129.0	NA	NA	NA	NA	NA	NA	NA	NA	NA
Cluster-1013.0	EJY82778.1	XM_007871236.1	K06689	P15731	PF05773//PF05743	GO:0015031//GO:0006464	GO:0005515	NA	KOG0417
Cluster-10130.0	NA	NA	NA	NA	NA	NA	NA	NA	NA
Cluster-10131.0	NA	NA	NA	NA	NA	NA	NA	NA	NA
Cluster-10132.0	NA	NA	NA	NA	NA	NA	NA	NA	NA
Cluster-10133.0	NA	NA	NA	NA	NA	NA	NA	NA	NA
Cluster-10134.0	XP_012881743.1	XM_012367259.1	K09228	P08045	PF13465//PF13912//PF00096//PF16622//PF02207	NA	GO:0008270//GO:0046872	NA	NA
Cluster-10135.0	NA	NA	NA	NA	NA	NA	NA	NA	NA
Cluster-10136.0	NA	NA	NA	NA	PF05372	GO:0019836	NA	GO:0005576	NA
Cluster-10137.0	NA	XM_001140542.4	NA	NA	NA	NA	NA	NA	NA
Cluster-10138.0	NA	NA	NA	NA	NA	NA	NA	NA	NA
Cluster-10139.0	NA	NA	NA	NA	NA	NA	NA	NA	NA
Cluster-1014.0	XP_001423621.1	XM_006672382.1	K01251	Q01781	PF02254//PF05221//PF02826//PF00208//PF13241	GO:0006779//GO:0055114//GO:0006555//GO:0019354//GO:0006813//GO:0006730//GO:0006520	GO:0004013//GO:0043115//GO:0016787//GO:0051287//GO:0016491	NA	KOG1370
Cluster-10140.0	NA	NA	NA	NA	NA	NA	NA	NA	NA
Cluster-10141.0	NA	NA	NA	NA	NA	NA	NA	NA	NA
Cluster-10142.0	NA	NA	NA	NA	PF01076	GO:0006310	GO:0003677	GO:0005727	NA
Cluster-10142.1	NA	NA	NA	NA	PF02207	NA	GO:0008270	NA	NA
Cluster-10143.0	XP_001011163.2	NA	NA	NA	PF00107	GO:0055114	NA	NA	NA
Cluster-10144.0	NA	NA	NA	NA	NA	NA	NA	NA	NA
Cluster-10145.0	NA	NA	NA	NA	NA	NA	NA	NA	NA
Cluster-10146.0	XP_009065292.1	NA	K05970	P70665	NA	NA	NA	NA	NA
Cluster-10147.0	NA	NA	NA	NA	NA	NA	NA	NA	NA
Cluster-10148.0	NA	NA	NA	NA	NA	NA	NA	NA	NA
Cluster-10149.0	NA	NA	NA	NA	NA	NA	NA	NA	NA
Cluster-1015.0	NA	NA	NA	NA	NA	NA	NA	NA	NA
Cluster-10150.0	NA	NA	NA	NA	NA	NA	NA	NA	NA
Cluster-10151.0	NA	NA	NA	Q5FW17	NA	NA	NA	NA	NA
Cluster-10152.0	NA	NA	NA	NA	NA	NA	NA	NA	NA
Cluster-10153.0	XP_004362632.1	NA	K08956	A6LD25	PF07724//PF00004//PF15220//PF01695//PF06068//PF05496//PF00158//PF07728	GO:0006310//GO:0001819//GO:0010884//GO:0006355//GO:0006281//GO:0030163//GO:0008284//GO:0006508	GO:0016887//GO:0008270//GO:0003678//GO:0004222//GO:0017111//GO:0046872//GO:0008134//GO:0005524//GO:0009378	GO:0016021//GO:0005657//GO:0005886//GO:0009379//GO:0005667	KOG0731
Cluster-10155.0	NA	NA	NA	NA	NA	NA	NA	NA	NA
Cluster-10156.0	NA	NA	NA	NA	NA	NA	NA	NA	NA
Cluster-10157.0	XP_011417801.1	FR715669.1	K12755	P08051	PF13499//PF16276//PF13405//PF10591//PF00036//PF13202//PF01176//PF13833	GO:0006413//GO:0006446//GO:0007165	GO:0003676//GO:0003723//GO:0005509//GO:0003743	GO:0005840//GO:0005578	KOG0031
Cluster-10158.0	NA	NA	NA	NA	NA	NA	NA	NA	NA
Cluster-10159.0	NA	NA	NA	NA	NA	NA	NA	NA	NA
Cluster-1016.0	XP_011413365.1	XM_009059056.1	K12822	P49756	PF00076	NA	GO:0003676	NA	KOG2253
Cluster-10160.0	NA	NA	NA	NA	NA	NA	NA	NA	NA
Cluster-10161.0	NA	NA	NA	NA	NA	NA	NA	NA	NA
Cluster-10162.0	NA	NA	NA	NA	NA	NA	NA	NA	NA
Cluster-10163.0	NA	NA	NA	NA	NA	NA	NA	NA	NA
Cluster-10164.0	NA	NA	NA	NA	NA	NA	NA	NA	NA
Cluster-10165.0	NA	NA	NA	NA	NA	NA	NA	NA	NA
Cluster-10166.0	NA	NA	NA	NA	NA	NA	NA	NA	NA
Cluster-10167.0	XP_004029989.1	NA	K16911	Q99MJ9	NA	NA	GO:0000166//GO:0004386//GO:0003676	NA	KOG0331
Cluster-10168.0	NA	NA	NA	NA	NA	NA	NA	NA	NA
Cluster-10168.1	NA	NA	NA	NA	NA	NA	NA	NA	NA
Cluster-10169.0	NA	NA	NA	NA	NA	NA	NA	NA	NA
Cluster-1017.0	XP_011423573.1	NA	NA	NA	PF09726//PF09618	GO:0043571	GO:0004519	GO:0016021	NA
Cluster-10170.0	NA	NA	NA	NA	NA	NA	NA	NA	NA
Cluster-10171.0	XP_012275792.1	NA	NA	NA	PF13895	NA	GO:0005515	NA	NA
Cluster-10173.0	NA	NA	NA	NA	NA	NA	NA	NA	NA
Cluster-10174.0	NA	NA	NA	NA	NA	NA	NA	NA	NA
Cluster-10175.0	NA	NA	NA	NA	NA	NA	NA	NA	NA
Cluster-10176.0	NA	NA	NA	NA	NA	NA	NA	NA	NA
Cluster-10176.1	NA	NA	NA	NA	NA	NA	NA	NA	NA
Cluster-10177.0	NA	NA	NA	NA	PF01141	NA	NA	GO:0019028	NA
Cluster-10178.0	NA	NA	NA	NA	NA	NA	NA	NA	NA
Cluster-10179.0	NA	NA	NA	NA	PF13606	NA	GO:0005515	NA	NA
Cluster-1018.0	XP_002737119.1	NA	K18170	A5PLG0	NA	NA	NA	NA	NA
Cluster-10180.0	NA	NA	NA	NA	NA	NA	NA	NA	NA
Cluster-10181.0	NA	NA	NA	NA	PF02294	GO:0051252	GO:0003677//GO:0004521	NA	NA
Cluster-10182.0	NA	NA	NA	NA	NA	NA	NA	NA	NA
Cluster-10183.0	NA	NA	NA	NA	NA	NA	NA	NA	NA
Cluster-10184.0	NA	NA	NA	NA	NA	NA	NA	NA	NA
Cluster-10185.0	EPR57033.1	NA	K00948	Q87RN8	PF14572//PF00156	GO:0009116//GO:0006144//GO:0009165//GO:0006098	GO:0004749//GO:0000287	NA	KOG1448
Cluster-10186.0	NA	NA	NA	NA	NA	NA	NA	NA	NA
Cluster-10188.0	NA	NA	NA	NA	PF00466	GO:0042254	NA	GO:0005622	NA
Cluster-10189.0	NA	NA	NA	NA	PF00781	NA	GO:0016301	NA	NA
Cluster-1019.0	XP_011311755.1	NA	NA	Q24407	PF05511//PF11851	GO:0015992//GO:0006355//GO:0015986	GO:0015078	GO:0000276	KOG4634
Cluster-10190.0	NA	NA	NA	NA	PF03662	NA	GO:0016798	GO:0016020	NA
Cluster-10191.0	NA	NA	NA	NA	NA	NA	NA	NA	NA
Cluster-10192.0	XP_011490276.1	NA	NA	Q5RHR6	PF16934	GO:0050830	NA	NA	NA
Cluster-10193.0	NA	NA	NA	NA	NA	NA	NA	NA	NA
Cluster-10194.0	ADV40164.1	XM_003000875.1	K02985	P02350	PF07650	NA	GO:0003723	NA	KOG3181
Cluster-10195.0	NA	NA	NA	NA	NA	NA	NA	NA	NA
Cluster-10196.0	NA	NA	NA	NA	NA	NA	NA	NA	NA
Cluster-10197.0	NA	NA	NA	NA	NA	NA	NA	NA	NA
Cluster-10198.0	NA	NA	NA	NA	PF06403	NA	GO:0005198	GO:0005578	NA
Cluster-10199.0	NA	NA	NA	NA	NA	NA	NA	NA	NA
Cluster-102.0	AAH67692.1	LN590680.1	NA	P79762	NA	NA	NA	NA	NA
Cluster-1020.0	XP_004696666.1	NA	K00418	O14949	PF02939//PF10890	GO:0006118//GO:0015992//GO:0006119//GO:0022900	GO:0008121	GO:0005743//GO:0070469	NA
Cluster-10200.0	NA	NA	NA	NA	NA	NA	NA	NA	NA
Cluster-10201.0	NA	NA	NA	NA	NA	NA	NA	NA	NA
Cluster-10202.0	NA	NA	NA	NA	NA	NA	NA	NA	NA
Cluster-10203.0	NA	NA	NA	NA	NA	NA	NA	NA	NA
Cluster-10204.0	NA	NA	NA	NA	NA	NA	NA	NA	NA
Cluster-10205.0	NA	NA	NA	NA	NA	NA	NA	NA	NA
Cluster-10206.0	XP_011199720.1	XM_004868359.1	NA	Q20616	NA	NA	NA	NA	KOG2408
Cluster-10207.0	NA	NA	NA	NA	NA	NA	NA	NA	NA
Cluster-10208.0	XP_627179.1	NA	NA	NA	NA	NA	NA	NA	NA
Cluster-10209.0	NA	NA	NA	NA	NA	NA	NA	NA	NA
Cluster-1021.0	XP_006633566.1	NA	K00799	P10620	NA	NA	NA	NA	NA
Cluster-10210.0	NA	NA	NA	NA	NA	NA	NA	NA	NA
Cluster-10211.0	NA	NA	NA	NA	NA	NA	NA	NA	NA
Cluster-10212.0	NA	NA	NA	NA	NA	NA	NA	NA	NA
Cluster-10213.0	CDI79727.1	NA	K13044	O94432	PF16367//PF00076	NA	GO:0003676	NA	KOG4205
Cluster-10214.0	NA	NA	NA	NA	NA	NA	NA	NA	NA
Cluster-10215.0	NA	NA	NA	NA	NA	NA	NA	NA	NA
Cluster-10216.0	NA	NA	NA	NA	NA	NA	NA	NA	NA
Cluster-10217.0	NA	NA	NA	NA	NA	NA	NA	NA	NA
Cluster-10218.0	NA	NA	NA	NA	NA	NA	NA	NA	NA
Cluster-10219.0	NA	NA	NA	NA	NA	NA	NA	NA	NA
Cluster-1022.0	NA	NA	NA	NA	NA	NA	NA	NA	NA
Cluster-10220.0	NA	NA	NA	NA	NA	NA	NA	NA	NA
Cluster-10221.0	NA	NA	NA	NA	NA	NA	NA	NA	NA
Cluster-10222.0	NA	NA	NA	NA	NA	NA	NA	NA	NA
Cluster-10223.0	NA	NA	NA	NA	NA	NA	NA	NA	NA
Cluster-10224.0	NA	NA	NA	NA	NA	NA	NA	NA	NA
Cluster-10225.0	NA	NA	NA	NA	NA	NA	NA	NA	NA
Cluster-10226.0	NA	NA	NA	NA	NA	NA	NA	NA	NA
Cluster-10227.0	NA	NA	NA	NA	PF01545//PF05206	GO:0055085//GO:0006812//GO:0008033	GO:0008168//GO:0008324	GO:0016021	NA
Cluster-10228.0	NA	NA	NA	NA	NA	NA	NA	NA	NA
Cluster-10229.0	NA	NA	NA	NA	NA	NA	NA	NA	NA
Cluster-1023.0	NA	NA	NA	NA	NA	NA	NA	NA	NA
Cluster-10230.0	NA	NA	NA	NA	NA	NA	NA	NA	NA
Cluster-10231.0	CDW87910.1	NA	NA	Q11010	NA	NA	NA	NA	NA
Cluster-10232.0	NA	NA	NA	NA	NA	NA	NA	NA	NA
Cluster-10232.1	NA	NA	NA	NA	NA	NA	NA	NA	NA
Cluster-10234.0	CCQ18602.1	NA	K02880	Q4KTG9	PF00237	GO:0006412//GO:0042254	GO:0003735	GO:0005840	KOG3353
Cluster-10235.0	NA	NA	NA	NA	NA	NA	NA	NA	NA
Cluster-10236.0	NA	NA	NA	NA	NA	NA	NA	NA	NA
Cluster-10238.0	NA	NA	NA	NA	NA	NA	NA	NA	NA
Cluster-10239.0	CEM14616.1	NA	K01948	O93937	PF02786//PF07478	GO:0046436//GO:0009252	GO:0008716//GO:0005524	NA	KOG0370
Cluster-10239.1	AGB86247.1	HQ883836.1	K01948	O94313	PF02786//PF07478	GO:0009252//GO:0046436	GO:0005524//GO:0008716	NA	KOG0370
Cluster-1024.0	XP_011434675.1	NA	NA	NA	NA	NA	NA	NA	NA
Cluster-10240.0	NA	NA	NA	NA	NA	NA	NA	NA	NA
Cluster-10241.0	NA	NA	NA	NA	NA	NA	NA	NA	NA
Cluster-10242.0	NA	NA	NA	NA	NA	NA	NA	NA	NA
Cluster-10243.0	KDR16083.1	NA	K04458	P54829	NA	NA	NA	NA	NA
Cluster-10244.0	EFX64848.1	NA	K01191	Q9NTJ4	PF01074	GO:0005975	GO:0004559	NA	KOG4342
Cluster-10245.0	XP_011194465.1	NA	NA	P07207	PF00008	NA	GO:0005515	NA	KOG1217
Cluster-10246.0	NA	NA	NA	NA	NA	NA	NA	NA	NA
Cluster-10247.0	XP_396035.2	NA	NA	NA	NA	NA	NA	NA	NA
Cluster-10248.0	NA	NA	NA	NA	NA	NA	NA	NA	NA
Cluster-10249.0	NA	NA	NA	NA	NA	NA	NA	NA	NA
Cluster-1025.0	NA	NA	NA	NA	NA	NA	NA	NA	NA
Cluster-10250.0	XP_002610578.1	NA	K14388	Q3ZMH1	PF00474//PF06144	GO:0006260//GO:0006810//GO:0055085	GO:0003677//GO:0003887//GO:0005215	GO:0016020//GO:0009360//GO:0042575	NA
Cluster-10251.0	NA	NA	NA	NA	NA	NA	NA	NA	NA
Cluster-10252.0	NA	NA	NA	NA	NA	NA	NA	NA	NA
Cluster-10253.0	XP_006634963.1	NA	NA	Q32P66	NA	NA	NA	NA	KOG1296
Cluster-10254.0	NA	NA	NA	NA	NA	NA	NA	NA	NA
Cluster-10255.0	NA	NA	NA	NA	NA	NA	NA	NA	NA
Cluster-10256.0	NA	NA	NA	NA	NA	NA	NA	NA	NA
Cluster-10257.0	XP_012280984.1	NA	NA	Q63170	NA	NA	NA	NA	KOG3595
Cluster-10258.0	NA	NA	NA	NA	NA	NA	NA	NA	NA
Cluster-1026.0	XP_011436624.1	NA	NA	Q6NWH5	PF14972	GO:0007005	NA	GO:0031305	NA
Cluster-10260.0	NA	NA	NA	NA	NA	NA	NA	NA	NA
Cluster-10261.0	NA	NA	NA	NA	NA	NA	NA	NA	NA
Cluster-10262.0	NA	NA	NA	NA	NA	NA	NA	NA	NA
Cluster-10263.0	NA	NA	NA	NA	NA	NA	NA	NA	NA
Cluster-10264.0	NA	NA	NA	NA	NA	NA	NA	NA	NA
Cluster-10265.0	EGT57557.1	NA	NA	NA	NA	NA	NA	NA	NA
Cluster-10266.0	NA	NA	NA	NA	NA	NA	NA	NA	NA
Cluster-10267.0	NA	NA	NA	NA	NA	NA	NA	NA	NA
Cluster-10269.0	NA	NA	NA	NA	NA	NA	NA	NA	NA
Cluster-1027.0	XP_011425181.1	NA	NA	Q17FR9	NA	NA	NA	NA	KOG2295
Cluster-1027.1	XP_011425180.1	NA	NA	Q17FR9	PF00076//PF03522//PF15686	GO:0045766//GO:0006811//GO:0006810//GO:0043066//GO:0043123	GO:0005215//GO:0003676	GO:0016020	KOG2295
Cluster-10270.0	NA	NA	NA	NA	NA	NA	NA	NA	NA
Cluster-10271.0	NA	NA	NA	NA	PF02088	GO:0007155//GO:0030193	NA	GO:0005576	NA
Cluster-10272.0	NA	NA	NA	NA	NA	NA	NA	NA	NA
Cluster-10273.0	NA	NA	NA	NA	NA	NA	NA	NA	NA
Cluster-10274.0	XP_001029964.2	NA	K00876	Q55EL3	PF00485	GO:0008152//GO:0006796	GO:0016301//GO:0000166//GO:0005524	NA	KOG4203
Cluster-10275.0	NA	NA	NA	NA	NA	NA	NA	NA	NA
Cluster-10276.0	NA	NA	NA	NA	NA	NA	NA	NA	NA
Cluster-10277.0	ENN74761.1	NM_001177409.1	K09385	P32030	PF00250	GO:0006355	GO:0003700//GO:0043565	GO:0005667	KOG2294
Cluster-10278.0	NA	NA	NA	NA	NA	NA	NA	NA	NA
Cluster-10279.0	NA	NA	NA	NA	PF02939	GO:0015992//GO:0006118//GO:0006119	GO:0008121	NA	NA
Cluster-1028.0	NA	NA	NA	NA	NA	NA	NA	NA	NA
Cluster-10280.0	XP_008828009.1	NA	NA	NA	NA	NA	NA	NA	NA
Cluster-10280.1	XP_008828009.1	NA	NA	Q2TA51	NA	NA	NA	NA	NA
Cluster-10280.2	NA	NA	NA	NA	NA	NA	NA	NA	NA
Cluster-10280.3	NA	NA	NA	NA	NA	NA	NA	NA	NA
Cluster-10280.4	XP_973621.2	NA	NA	NA	NA	NA	NA	NA	NA
Cluster-10280.5	XP_973621.2	NA	NA	NA	NA	NA	NA	NA	NA
Cluster-10281.0	NA	NA	NA	NA	NA	NA	NA	NA	NA
Cluster-10282.0	NA	NA	NA	NA	NA	NA	NA	NA	NA
Cluster-10283.0	NA	NA	NA	NA	NA	NA	NA	NA	NA
Cluster-10284.0	NA	NA	NA	NA	NA	NA	NA	NA	NA
Cluster-10285.0	NA	NA	NA	NA	NA	NA	NA	NA	NA
Cluster-10286.0	NA	NA	NA	NA	NA	NA	NA	NA	NA
Cluster-10287.0	NA	NA	NA	NA	NA	NA	NA	NA	NA
Cluster-10287.1	NA	NA	NA	NA	NA	NA	NA	NA	NA
Cluster-10288.0	NA	NA	NA	NA	NA	NA	NA	NA	NA
Cluster-10289.0	NA	NA	NA	NA	NA	NA	NA	NA	NA
Cluster-1029.0	XP_004027459.1	XM_003304858.1	K06883	P84082	PF01591//PF04670//PF00503//PF00025//PF01926//PF00071//PF08477	GO:0007165//GO:0007186//GO:0007264//GO:0006013//GO:0006000	GO:0003873//GO:0005524//GO:0005525//GO:0003924//GO:0019001//GO:0004871//GO:0031683	GO:0005622	KOG0070
Cluster-10290.0	NA	NA	NA	NA	NA	NA	NA	NA	NA
Cluster-10291.0	NA	NA	NA	NA	NA	NA	NA	NA	NA
Cluster-10292.0	NA	NA	NA	NA	NA	NA	NA	NA	NA
Cluster-10293.0	NA	NA	NA	NA	NA	NA	NA	NA	NA
Cluster-10294.0	NA	NA	NA	NA	NA	NA	NA	NA	NA
Cluster-10295.0	NA	NA	NA	NA	PF05238	GO:0034508//GO:0007059	NA	NA	NA
Cluster-10296.0	XP_004032404.1	KC702234.1	K08956	P40341	NA	GO:0019538	GO:0000166//GO:0016787	NA	KOG0731
Cluster-10297.0	NA	NA	NA	NA	NA	NA	NA	NA	NA
Cluster-10298.0	NA	NA	NA	NA	NA	NA	NA	NA	NA
Cluster-10298.1	NA	NA	NA	NA	NA	NA	NA	NA	NA
Cluster-10298.2	NA	NA	NA	NA	NA	NA	NA	NA	NA
Cluster-10299.0	NA	NA	NA	NA	NA	NA	NA	NA	NA
Cluster-103.0	BAC86022.1	XM_009126981.1	K01369	Q39119	PF01650//PF00901//PF00656	GO:0006508	GO:0008233//GO:0004197//GO:0005198	GO:0019028	KOG1348
Cluster-1030.0	XP_009049637.1	NA	K07390	Q6PBM1	PF00462	GO:0006118//GO:0045454	GO:0015035//GO:0009055	NA	KOG0911
Cluster-10300.0	NA	NA	NA	NA	NA	NA	NA	NA	NA
Cluster-10301.0	NA	NA	NA	NA	NA	NA	NA	NA	NA
Cluster-10302.0	NA	NA	NA	NA	NA	NA	NA	NA	NA
Cluster-10303.0	NA	NA	NA	NA	NA	NA	NA	NA	NA
Cluster-10304.0	NA	NA	NA	NA	NA	NA	NA	NA	NA
Cluster-10306.0	NA	NA	NA	NA	NA	NA	NA	NA	NA
Cluster-10307.0	NA	NA	NA	NA	NA	NA	NA	NA	NA
Cluster-10307.1	XP_001017319.1	NA	NA	Q11002	NA	NA	NA	NA	KOG0045
Cluster-10308.0	NA	NA	NA	NA	NA	NA	NA	NA	NA
Cluster-10309.0	NA	NA	NA	NA	NA	NA	NA	NA	NA
Cluster-10309.1	NA	NA	NA	NA	NA	NA	NA	NA	NA
Cluster-1031.0	NA	NA	NA	NA	NA	NA	NA	NA	NA
Cluster-10310.0	NA	NA	NA	NA	NA	NA	NA	NA	NA
Cluster-10310.1	NA	NA	NA	NA	NA	NA	NA	NA	NA
Cluster-10311.0	NA	NA	NA	NA	NA	NA	NA	NA	NA
Cluster-10312.0	NA	NA	NA	NA	NA	NA	NA	NA	NA
Cluster-10313.0	NA	NA	NA	NA	NA	NA	NA	NA	NA
Cluster-10313.1	NA	NA	NA	NA	NA	NA	NA	NA	NA
Cluster-10314.0	NA	NA	NA	NA	NA	NA	NA	NA	NA
Cluster-10314.1	NA	NA	NA	NA	NA	NA	NA	NA	NA
Cluster-10315.0	NA	NA	NA	NA	NA	NA	NA	NA	NA
Cluster-10316.0	NA	NA	NA	NA	NA	NA	NA	NA	NA
Cluster-10317.0	NA	NA	NA	NA	NA	NA	NA	NA	NA
Cluster-10318.0	NA	NA	NA	NA	NA	NA	NA	NA	NA
Cluster-10319.0	NA	NA	NA	NA	NA	NA	NA	NA	NA
Cluster-1032.0	NA	NA	NA	NA	NA	NA	NA	NA	NA
Cluster-10320.0	NA	NA	NA	NA	NA	NA	NA	NA	NA
Cluster-10321.0	XP_003280545.1	BC000587.1	NA	Q9BW72	PF04893	NA	NA	GO:0016020	KOG4431
Cluster-10322.0	NA	NA	NA	NA	NA	NA	NA	NA	NA
Cluster-10323.0	NA	NA	NA	NA	NA	NA	NA	NA	NA
Cluster-10324.0	NA	NA	NA	NA	NA	NA	NA	NA	NA
Cluster-10325.0	NA	NA	NA	NA	PF04267	GO:0006563//GO:0006566//GO:0006544//GO:0046653	GO:0008115	NA	NA
Cluster-10326.0	XP_001437846.1	NA	K15728	Q91ZP3	PF03767//PF02096	GO:0006771//GO:0019497//GO:0051205	GO:0003993	GO:0016021	KOG2116
Cluster-10327.0	NA	NA	NA	NA	PF02916//PF15785	GO:0006260//GO:0009069//GO:0016310//GO:0000184	GO:0004674	NA	NA
Cluster-10327.1	NA	NA	NA	NA	PF00404//PF02601	GO:0005975//GO:0006308	GO:0004553//GO:0008855	GO:0009318	NA
Cluster-10327.2	NA	NA	NA	NA	PF02916	GO:0006260	NA	NA	NA
Cluster-10328.0	NA	NA	NA	NA	PF02444//PF00523	GO:0006948	NA	GO:0030430	NA
Cluster-10329.0	XP_001008601.1	NA	NA	Q8L7R3	PF01553	GO:0008152	GO:0016746	NA	NA
Cluster-1033.0	NA	NA	NA	NA	NA	NA	NA	NA	NA
Cluster-10330.0	NA	NA	NA	NA	NA	NA	NA	NA	NA
Cluster-10331.0	NA	NA	NA	NA	NA	NA	NA	NA	NA
Cluster-10332.0	NA	NA	NA	NA	NA	NA	NA	NA	NA
Cluster-10333.0	NA	NA	NA	NA	NA	NA	NA	NA	NA
Cluster-10334.0	NA	NA	NA	NA	NA	NA	NA	NA	NA
Cluster-10335.0	XP_012936724.1	XM_007065962.1	K16608	Q9VM91	PF03133	GO:0006464	NA	NA	NA
Cluster-10336.0	NA	NA	NA	NA	PF01342	NA	GO:0003677	NA	NA
Cluster-10337.0	NA	NA	NA	NA	NA	NA	NA	NA	NA
Cluster-10338.0	NA	NA	NA	NA	NA	NA	NA	NA	NA
Cluster-10339.0	NA	NA	NA	NA	NA	NA	NA	NA	NA
Cluster-1034.0	NA	NA	NA	NA	NA	NA	NA	NA	NA
Cluster-10340.0	AAD24964.1	AB590125.1	K01507	Q15181	PF00719	GO:0006119//GO:0006796	GO:0000287//GO:0004427	GO:0005737	KOG1626
Cluster-10341.0	NA	NA	NA	NA	NA	NA	NA	NA	NA
Cluster-10342.0	NA	NA	NA	NA	NA	NA	NA	NA	NA
Cluster-10343.0	NA	NA	NA	NA	NA	NA	NA	NA	NA
Cluster-10343.1	XP_012936400.1	NA	NA	Q8CCB5	NA	NA	NA	NA	NA
Cluster-10344.0	NA	NA	NA	NA	NA	NA	NA	NA	NA
Cluster-10345.0	NA	NA	NA	NA	NA	NA	NA	NA	NA
Cluster-10346.0	NA	NA	NA	NA	NA	NA	NA	NA	NA
Cluster-10347.0	NA	NA	NA	NA	NA	NA	NA	NA	NA
Cluster-10347.1	NA	NA	NA	NA	PF07359	GO:0042742	NA	NA	NA
Cluster-10348.0	XP_001022288.2	NA	NA	NA	NA	NA	NA	NA	NA
Cluster-10349.0	NA	NA	NA	NA	NA	NA	NA	NA	NA
Cluster-1035.0	XP_011416872.1	NA	NA	B3EWZ5	PF00008//PF00629	NA	GO:0005515	GO:0016020	KOG1217
Cluster-10350.0	NA	NA	NA	NA	NA	NA	NA	NA	NA
Cluster-10351.0	NA	NA	NA	NA	NA	NA	NA	NA	NA
Cluster-10352.0	XP_011505572.1	NA	NA	Q80VW5	PF00595//PF13180	NA	GO:0005515	NA	NA
Cluster-10353.0	NA	NA	NA	NA	NA	NA	NA	NA	NA
Cluster-10354.0	NA	NA	NA	NA	NA	NA	NA	NA	NA
Cluster-10355.0	NA	NA	NA	NA	NA	NA	NA	NA	NA
Cluster-10356.0	NA	NA	NA	NA	PF04111//PF01576	GO:0006914	GO:0003774	GO:0016459	NA
Cluster-10357.0	NA	NA	NA	NA	NA	NA	NA	NA	NA
Cluster-10358.0	NA	NA	NA	NA	NA	NA	NA	NA	NA
Cluster-10359.0	EFX82685.1	NA	K13701	Q96I13	NA	NA	NA	NA	NA
Cluster-1036.0	NA	NA	NA	NA	NA	NA	NA	NA	NA
Cluster-10360.0	NA	NA	NA	NA	NA	NA	NA	NA	NA
Cluster-10361.0	NA	NA	NA	NA	NA	NA	NA	NA	NA
Cluster-10362.0	XP_011830060.1	BC054498.1	K06236	P08123	PF01410	NA	GO:0005201	GO:0005581//GO:0005578	NA
Cluster-10363.0	NA	NA	NA	NA	NA	NA	NA	NA	NA
Cluster-10363.1	NA	NA	NA	NA	NA	NA	NA	NA	NA
Cluster-10365.0	NA	NA	NA	NA	NA	NA	NA	NA	NA
Cluster-10366.0	NA	NA	NA	NA	NA	NA	NA	NA	NA
Cluster-10367.0	NA	NA	NA	NA	NA	NA	NA	NA	NA
Cluster-10369.0	NA	NA	NA	NA	PF06816	GO:0030154	NA	GO:0016021	NA
Cluster-10370.0	NA	NA	NA	NA	NA	NA	NA	NA	NA
Cluster-10371.0	NA	NA	NA	NA	NA	NA	NA	NA	NA
Cluster-10372.0	AAO92287.1	NA	K02949	P17093	PF00366//PF05797	GO:0030541//GO:0006412//GO:0042254	GO:0003735	GO:0005622//GO:0005840	KOG1728
Cluster-10373.0	NA	NA	NA	NA	NA	NA	NA	NA	NA
Cluster-10374.0	NA	NA	NA	NA	PF06507//PF03381	GO:0006355//GO:0009725	GO:0003677	GO:0016020//GO:0005634	NA
Cluster-10375.0	NA	NA	NA	NA	NA	NA	NA	NA	NA
Cluster-10376.0	NA	NA	NA	NA	NA	NA	NA	NA	NA
Cluster-10378.0	NA	NA	NA	NA	NA	NA	NA	NA	NA
Cluster-10379.0	ABY87376.1	NA	K02128	Q06055	PF02024//PF00137	GO:0015992//GO:0007165//GO:0015991	GO:0015078//GO:0005179	GO:0033177//GO:0005576	KOG3025
Cluster-1038.0	XP_008200375.1	NA	K02264	B0VYY5	PF02284	GO:0006123//GO:0015992	GO:0004129	GO:0045277//GO:0005743	KOG4077
Cluster-10380.0	NA	NA	NA	NA	NA	NA	NA	NA	NA
Cluster-10380.1	NA	NA	NA	NA	NA	NA	NA	NA	NA
Cluster-10380.2	NA	NA	NA	NA	NA	NA	NA	NA	NA
Cluster-10380.3	NA	NA	NA	NA	NA	NA	NA	NA	NA
Cluster-10380.4	NA	NA	NA	NA	NA	NA	NA	NA	NA
Cluster-10381.0	NA	NA	NA	NA	NA	NA	NA	NA	NA
Cluster-10382.0	XP_004998907.1	NA	NA	NA	PF02798//PF13409//PF13417//PF05544	GO:0006560//GO:0006525	GO:0018112//GO:0005515	NA	NA
Cluster-10383.0	NA	NA	NA	NA	NA	NA	NA	NA	NA
Cluster-10384.0	NA	NA	NA	NA	NA	NA	NA	NA	NA
Cluster-10385.0	NA	NA	NA	NA	NA	NA	NA	NA	NA
Cluster-10386.0	NA	NA	NA	NA	NA	NA	NA	NA	NA
Cluster-10387.0	NA	NA	NA	NA	NA	NA	NA	NA	NA
Cluster-10387.1	EFX86028.1	NA	NA	NA	NA	NA	NA	NA	NA
Cluster-10388.0	NA	NA	NA	NA	NA	NA	NA	NA	NA
Cluster-10389.0	NA	NA	NA	NA	NA	NA	NA	NA	NA
Cluster-1039.0	XP_011428199.1	NA	NA	NA	PF00582	GO:0006950	NA	NA	NA
Cluster-10390.0	XP_004035746.1	NA	NA	NA	NA	NA	NA	NA	NA
Cluster-10391.0	NA	NA	NA	NA	NA	NA	NA	NA	NA
Cluster-10392.0	NA	NA	NA	NA	NA	NA	NA	NA	NA
Cluster-10393.0	NA	NA	NA	NA	NA	NA	NA	NA	NA
Cluster-10395.0	NA	NA	NA	NA	NA	NA	NA	NA	NA
Cluster-10395.1	NA	NA	NA	NA	NA	NA	NA	NA	NA
Cluster-10396.0	NA	NA	NA	NA	NA	NA	NA	NA	NA
Cluster-10397.0	XP_002423481.1	XM_001965488.1	NA	Q99MB5	PF00412	NA	GO:0008270//GO:0046872	NA	NA
Cluster-10398.0	NA	NA	NA	NA	NA	NA	NA	NA	NA
Cluster-10399.0	NA	NA	NA	NA	NA	NA	NA	NA	NA
Cluster-104.0	NA	NA	NA	NA	NA	NA	NA	NA	NA
Cluster-1040.0	XP_011436872.1	NA	K14311	Q5SRE5	NA	NA	NA	NA	NA
Cluster-10400.0	NA	NA	NA	NA	NA	NA	NA	NA	NA
Cluster-10401.0	XP_007545083.1	NA	NA	NA	PF07926//PF04273//PF10186	GO:0006606//GO:0010508	GO:0016787	NA	NA
Cluster-10402.0	NA	NA	NA	NA	NA	NA	NA	NA	NA
Cluster-10403.0	NA	NA	NA	NA	NA	NA	NA	NA	NA
Cluster-10403.1	NA	NA	NA	NA	NA	NA	NA	NA	NA
Cluster-10404.0	NA	NA	NA	NA	NA	NA	NA	NA	NA
Cluster-10405.0	NA	NA	NA	NA	NA	NA	NA	NA	NA
Cluster-10406.0	XP_001437057.1	NA	NA	Q9Y6I3	NA	NA	NA	NA	KOG2056
Cluster-10407.0	NA	NA	NA	NA	NA	NA	NA	NA	NA
Cluster-10408.0	NA	NA	NA	NA	NA	NA	NA	NA	NA
Cluster-10409.0	NA	NA	NA	NA	NA	NA	NA	NA	NA
Cluster-1041.0	XP_012559904.1	NA	NA	NA	PF09064	GO:0007165	GO:0004888	GO:0016021	NA
Cluster-10410.0	NA	NA	NA	NA	NA	NA	NA	NA	NA
Cluster-10411.0	NA	NA	NA	NA	NA	NA	NA	NA	NA
Cluster-10413.0	NA	NA	NA	NA	NA	NA	NA	NA	NA
Cluster-10414.0	NA	NA	NA	NA	NA	NA	NA	NA	NA
Cluster-10415.0	NA	NA	NA	NA	NA	NA	NA	NA	NA
Cluster-10416.0	NA	NA	NA	NA	PF04647	GO:0009405//GO:0009372	GO:0008233	GO:0016021	NA
Cluster-10417.0	NA	NA	NA	NA	NA	NA	NA	NA	NA
Cluster-10418.0	XP_001026420.2	NA	K00166	Q54M22	NA	NA	NA	NA	KOG1182
Cluster-10419.0	XP_001021601.1	NA	K00993	Q550W1	NA	NA	NA	NA	KOG2877
Cluster-1042.0	NA	NA	NA	NA	NA	NA	NA	NA	NA
Cluster-10420.0	NA	NA	NA	NA	NA	NA	NA	NA	NA
Cluster-10421.0	NA	NA	NA	NA	NA	NA	NA	NA	NA
Cluster-10422.0	NA	NA	NA	NA	NA	NA	NA	NA	NA
Cluster-10423.0	NA	NA	NA	NA	NA	NA	NA	NA	NA
Cluster-10423.1	NA	NA	NA	NA	NA	NA	NA	NA	NA
Cluster-10424.0	ELT92778.1	NA	K09575	Q2KJC8	PF00254	GO:0006457	NA	NA	KOG0549
Cluster-10425.0	NA	NA	NA	NA	NA	NA	NA	NA	NA
Cluster-10426.0	NA	NA	NA	NA	NA	NA	NA	NA	NA
Cluster-10426.1	NA	NA	NA	NA	NA	NA	NA	NA	NA
Cluster-10427.0	NA	NA	NA	NA	PF08053	GO:0031554//GO:0031556	NA	NA	NA
Cluster-10428.0	NA	NA	NA	NA	NA	NA	NA	NA	NA
Cluster-10429.0	NA	NA	NA	NA	NA	NA	NA	NA	NA
Cluster-1043.0	XP_011456648.1	NA	NA	NA	NA	NA	NA	NA	NA
Cluster-10430.0	NA	NA	NA	NA	NA	NA	NA	NA	NA
Cluster-10431.0	NP_001003446.1	NA	K08781	P00732	PF00246	GO:0006508	GO:0004181//GO:0008270	NA	KOG2650
Cluster-10432.0	NA	NA	NA	NA	NA	NA	NA	NA	NA
Cluster-10433.0	NA	NA	NA	NA	NA	NA	NA	NA	NA
Cluster-10434.0	NA	NA	NA	NA	NA	NA	NA	NA	NA
Cluster-10435.0	NA	NA	NA	NA	NA	NA	NA	NA	NA
Cluster-10436.0	NP_001065267.1	NM_005005.2	K03965	Q9Y6M9	PF06305	GO:0022900	NA	GO:0005747//GO:0005887	KOG3466
Cluster-10437.0	XP_003704521.1	NA	NA	Q17NV8	PF00083	GO:0055085	GO:0022857	GO:0016021	KOG0254
Cluster-10438.0	KFU83733.1	NA	NA	NA	NA	NA	NA	NA	NA
Cluster-10439.0	AAH06531.2	KJ904286.1	NA	Q15155	NA	NA	NA	NA	NA
Cluster-10439.1	NP_055102.3	NM_014287.3	NA	Q15155	NA	NA	GO:0030246//GO:0004180	GO:0016021	KOG1948
Cluster-1044.0	XP_011428039.1	NA	K15135	Q17IN5	PF09637	GO:0006357	GO:0001104	GO:0016592	KOG3264
Cluster-10440.0	NA	NA	NA	NA	NA	NA	NA	NA	NA
Cluster-10441.0	NA	NA	NA	NA	NA	NA	NA	NA	NA
Cluster-10442.0	XP_012754806.1	EU829582.1	K07937	O00909	PF04670//PF00503//PF01591//PF01926//PF08477//PF00071//PF00025	GO:0006000//GO:0006013//GO:0007165//GO:0007186//GO:0007264	GO:0031683//GO:0019001//GO:0004871//GO:0003873//GO:0005524//GO:0005525//GO:0003924	NA	KOG0070
Cluster-10443.0	NA	NA	NA	NA	NA	NA	NA	NA	NA
Cluster-10444.0	NA	NA	NA	NA	NA	NA	NA	NA	NA
Cluster-10445.0	XP_008468265.1	NA	NA	G5E8K6	PF07690	GO:0055085	NA	GO:0016021	NA
Cluster-10446.0	NA	NA	NA	NA	PF00462//PF00487	GO:0045454//GO:0006118//GO:0006629	GO:0009055//GO:0015035	NA	NA
Cluster-10447.0	NA	NA	NA	NA	NA	NA	NA	NA	NA
Cluster-10448.0	XP_001016958.3	NA	NA	NA	NA	NA	NA	NA	NA
Cluster-10449.0	NA	NA	NA	NA	NA	NA	NA	NA	NA
Cluster-1045.0	NA	NA	NA	NA	NA	NA	NA	NA	NA
Cluster-10450.0	NA	NA	NA	NA	NA	NA	NA	NA	NA
Cluster-10451.0	NA	NA	NA	NA	NA	NA	NA	NA	NA
Cluster-10452.0	NA	NA	NA	NA	NA	NA	NA	NA	NA
Cluster-10453.0	NA	NA	NA	NA	NA	NA	NA	NA	NA
Cluster-10454.0	NA	NA	NA	NA	PF06424	GO:0000398	NA	GO:0005634	NA
Cluster-10455.0	NA	NA	NA	NA	NA	NA	NA	NA	NA
Cluster-10456.0	XP_007070480.1	NA	NA	NA	PF02091	GO:0006566//GO:0006563//GO:0006426//GO:0006544	GO:0005524//GO:0004820//GO:0000166	GO:0009345//GO:0005737	NA
Cluster-10457.0	NA	NA	NA	NA	NA	NA	NA	NA	NA
Cluster-10458.0	NA	NA	NA	NA	NA	NA	NA	NA	NA
Cluster-10459.0	NA	NA	NA	NA	NA	NA	NA	NA	NA
Cluster-1046.0	NA	NA	NA	NA	NA	NA	NA	NA	NA
Cluster-10460.0	NA	NA	NA	NA	NA	NA	NA	NA	NA
Cluster-10461.0	NA	NA	NA	NA	NA	NA	NA	NA	NA
Cluster-10461.1	NA	NA	NA	NA	NA	NA	NA	NA	NA
Cluster-10462.0	NA	NA	NA	NA	NA	NA	NA	NA	NA
Cluster-10463.0	NA	NA	NA	NA	NA	NA	NA	NA	NA
Cluster-10464.0	NA	NA	NA	NA	NA	NA	NA	NA	NA
Cluster-10465.0	NA	NA	NA	NA	NA	NA	NA	NA	NA
Cluster-10465.1	NA	NA	NA	NA	NA	NA	NA	NA	NA
Cluster-10466.0	NA	NA	NA	NA	NA	NA	NA	NA	NA
Cluster-10467.0	NA	NA	NA	NA	NA	NA	NA	NA	NA
Cluster-10468.0	NA	NA	NA	NA	PF02670	GO:0055114	GO:0070402	NA	NA
Cluster-10469.0	NA	NA	NA	NA	NA	NA	NA	NA	NA
Cluster-1047.0	NA	NA	NA	NA	NA	NA	NA	NA	NA
Cluster-10470.0	XP_001008883.1	NA	NA	NA	NA	NA	NA	NA	NA
Cluster-10470.1	XP_001454034.1	NA	NA	NA	PF05680	GO:0015992//GO:0015986	GO:0015078	GO:0000276	NA
Cluster-10471.0	NA	NA	NA	NA	NA	NA	NA	NA	NA
Cluster-10472.0	NA	NA	NA	NA	NA	NA	NA	NA	NA
Cluster-10473.0	NA	NA	NA	NA	NA	NA	NA	NA	NA
Cluster-10474.0	NA	NA	NA	NA	NA	NA	NA	NA	NA
Cluster-10475.0	NA	NA	NA	NA	PF01612	GO:0006139	GO:0003676//GO:0008408	NA	NA
Cluster-10475.1	NA	NA	NA	NA	NA	NA	NA	NA	NA
Cluster-10476.0	NA	NA	NA	NA	NA	NA	NA	NA	NA
Cluster-10477.0	NA	NA	NA	NA	NA	NA	NA	NA	NA
Cluster-10478.0	NA	NA	NA	NA	PF07782	NA	NA	GO:0016021	NA
Cluster-10479.0	NA	NA	NA	NA	NA	NA	NA	NA	NA
Cluster-1048.0	NA	NA	NA	NA	NA	NA	NA	NA	NA
Cluster-10480.0	NA	NA	NA	NA	PF10414	GO:0055114//GO:0006779	NA	NA	NA
Cluster-10481.0	NA	NA	NA	NA	NA	NA	NA	NA	NA
Cluster-10482.0	NA	NA	NA	NA	NA	NA	NA	NA	NA
Cluster-10483.0	NA	NA	NA	NA	NA	NA	NA	NA	NA
Cluster-10483.1	NA	NA	NA	NA	NA	NA	NA	NA	NA
Cluster-10484.0	NA	NA	NA	NA	PF08120	GO:0006810//GO:0009405	GO:0019870	GO:0005576	NA
Cluster-10485.0	KFV20193.1	NA	NA	NA	NA	NA	NA	NA	NA
Cluster-10486.0	NA	NA	NA	NA	NA	NA	NA	NA	NA
Cluster-10487.0	NA	NA	NA	NA	NA	NA	NA	NA	NA
Cluster-10488.0	NA	NA	NA	NA	NA	NA	NA	NA	NA
Cluster-10489.1	KDR22625.1	NA	NA	NA	NA	NA	NA	NA	NA
Cluster-1049.0	XP_004032386.1	NA	K02912	P49211	PF01655	GO:0006412//GO:0042254	GO:0003735	GO:0005622//GO:0005840	KOG0878
Cluster-10490.0	NA	NA	NA	NA	NA	NA	NA	NA	NA
Cluster-10491.0	NA	NA	NA	NA	NA	NA	NA	NA	NA
Cluster-10492.0	NA	NA	NA	NA	NA	NA	NA	NA	NA
Cluster-10493.0	NA	NA	NA	NA	NA	NA	NA	NA	NA
Cluster-10493.1	XP_012263624.1	NA	NA	NA	NA	NA	NA	NA	NA
Cluster-10494.0	XP_001017180.1	NA	K03246	B4N0L0	PF00400	NA	GO:0005515	NA	KOG0643
Cluster-10495.0	NA	NA	NA	NA	NA	NA	NA	NA	NA
Cluster-10496.0	NA	NA	NA	NA	NA	NA	NA	NA	NA
Cluster-10497.0	NA	NA	NA	NA	NA	NA	NA	NA	NA
Cluster-10498.0	EJY65870.1	XM_001458802.1	K03868	Q54K33	PF12678//PF12861	GO:0016567	GO:0004842//GO:0008270	GO:0005680	KOG2930
Cluster-10499.0	NA	NA	NA	NA	NA	NA	NA	NA	NA
Cluster-105.0	BAH04261.1	HQ875340.1	K02256	Q9MIY8	PF00115	GO:0006123//GO:0055114//GO:0015992//GO:0009060//GO:0006118	GO:0004129//GO:0005506//GO:0009055//GO:0020037	GO:0016021//GO:0045277	KOG4769
Cluster-1050.0	NA	NA	NA	NA	NA	NA	NA	NA	NA
Cluster-10500.0	XP_004031393.1	NA	K10408	Q63164	NA	NA	NA	NA	NA
Cluster-10501.0	NA	NA	NA	NA	NA	NA	NA	NA	NA
Cluster-10502.0	XP_001432388.1	LM993667.1	K01873	P07806	PF00133	GO:0006412//GO:0006418	GO:0005524//GO:0000166//GO:0003824//GO:0004812	NA	KOG0432
Cluster-10504.0	NA	NA	NA	NA	NA	NA	NA	NA	NA
Cluster-10505.0	XP_001660540.1	LN592061.1	K08834	Q8K3H5	PF07714//PF00069//PF06293	GO:0006468	GO:0000166//GO:0016773//GO:0005524//GO:0004672	GO:0016020	KOG0587
Cluster-10505.1	XP_001660540.1	NA	K08834	Q8K3H5	PF06293//PF07714//PF00069	GO:0006468	GO:0000166//GO:0016773//GO:0005524//GO:0004672	GO:0016020	KOG0587
Cluster-10506.0	NA	NA	NA	NA	NA	NA	NA	NA	NA
Cluster-10506.1	NA	NA	NA	NA	PF10439	GO:0042742	NA	NA	NA
Cluster-10507.0	NA	NA	NA	NA	NA	NA	NA	NA	NA
Cluster-10508.0	NA	NA	NA	NA	NA	NA	NA	NA	NA
Cluster-10509.0	NA	NA	NA	NA	PF05184	GO:0006629	NA	NA	NA
Cluster-1051.0	NA	NA	NA	NA	NA	NA	NA	NA	NA
Cluster-10510.0	NA	NA	NA	NA	NA	NA	NA	NA	NA
Cluster-10511.0	XP_011193021.1	NA	K04712	Q68FB8	PF00487	GO:0006629	NA	NA	KOG2987
Cluster-10512.0	NA	NA	NA	NA	NA	NA	NA	NA	NA
Cluster-10513.0	NA	NA	NA	NA	NA	NA	NA	NA	NA
Cluster-10513.1	NA	NA	NA	NA	NA	NA	NA	NA	NA
Cluster-10514.0	NA	NA	NA	NA	NA	NA	NA	NA	NA
Cluster-10515.0	NA	NA	NA	NA	NA	NA	NA	NA	NA
Cluster-10516.0	NA	NA	NA	NA	PF12678//PF00097//PF13639//PF17121//PF14634	NA	GO:0046872//GO:0008270//GO:0005515	NA	NA
Cluster-10517.0	XP_002367186.1	NA	K02898	Q9FJX2	PF16906//PF04159	GO:0042254//GO:0006412	GO:0003735	GO:0005840//GO:0016021//GO:0015934	KOG3401
Cluster-10518.0	NA	NA	NA	NA	NA	NA	NA	NA	NA
Cluster-10519.0	NA	NA	NA	NA	NA	NA	NA	NA	NA
Cluster-1052.0	NA	NA	NA	NA	NA	NA	NA	NA	NA
Cluster-10520.0	NA	NA	NA	NA	NA	NA	NA	NA	NA
Cluster-10521.0	NA	NA	NA	NA	NA	NA	NA	NA	NA
Cluster-10522.0	AEX08659.1	XM_008098385.1	NA	Q8N0N3	PF02837//PF08446//PF00722	GO:0006355//GO:0005975	GO:0004553	NA	NA
Cluster-10523.0	NA	NA	NA	NA	NA	NA	NA	NA	NA
Cluster-10524.0	NA	NA	NA	NA	NA	NA	NA	NA	NA
Cluster-10525.0	NA	NA	NA	NA	NA	NA	NA	NA	NA
Cluster-10526.0	NA	NA	NA	NA	NA	NA	NA	NA	NA
Cluster-10527.0	AII16543.1	NA	K14616	Q9TU53	NA	NA	NA	NA	NA
Cluster-10528.0	NA	NA	NA	NA	NA	NA	NA	NA	NA
Cluster-10529.0	NA	NA	NA	NA	NA	NA	NA	NA	NA
Cluster-1053.0	NA	NA	NA	NA	NA	NA	NA	NA	NA
Cluster-10530.0	XP_001010686.2	NA	K07179	Q54T05	NA	GO:0016310//GO:0006468//GO:0009069	GO:0004674//GO:0005524	NA	KOG2268
Cluster-10531.0	NA	NA	NA	NA	NA	NA	NA	NA	NA
Cluster-10532.0	NA	NA	NA	NA	NA	NA	NA	NA	NA
Cluster-10533.0	XP_002738191.1	NA	K05312	Q9PTS8	PF02932	GO:0006811	NA	GO:0016020	KOG3645
Cluster-10534.0	NA	NA	NA	NA	NA	NA	NA	NA	NA
Cluster-10535.0	NA	NA	NA	NA	NA	NA	NA	NA	NA
Cluster-10536.0	XP_012214418.1	NA	NA	NA	PF00876	NA	NA	GO:0005921	NA
Cluster-10536.1	NA	NA	NA	NA	NA	NA	NA	NA	NA
Cluster-10536.2	NA	NA	NA	NA	NA	NA	NA	NA	NA
Cluster-10537.0	NA	NA	NA	NA	NA	NA	NA	NA	NA
Cluster-10539.0	NA	NA	NA	NA	NA	NA	NA	NA	NA
Cluster-1054.0	NA	NA	NA	NA	NA	NA	NA	NA	NA
Cluster-10540.0	NA	NA	NA	Q94IR2	NA	NA	NA	NA	NA
Cluster-10540.1	NA	NA	NA	NA	NA	NA	NA	NA	NA
Cluster-10540.2	CEL91800.1	NA	NA	C3VEQ4	NA	NA	NA	NA	NA
Cluster-10541.0	YP_006576249.1	JQ970425.1	NA	Q00229	NA	NA	NA	NA	NA
Cluster-10542.0	XP_001015813.2	NA	K10214	Q99424	PF00441	GO:0055114//GO:0008152	GO:0016627//GO:0016491	NA	KOG0136
Cluster-10543.0	NA	NA	NA	NA	NA	NA	NA	NA	NA
Cluster-10544.0	NA	NA	NA	NA	NA	NA	NA	NA	NA
Cluster-10545.0	NA	NA	NA	NA	NA	NA	NA	NA	NA
Cluster-10546.0	NA	NA	NA	NA	NA	NA	NA	NA	NA
Cluster-10547.0	NA	NA	NA	NA	NA	NA	NA	NA	NA
Cluster-10548.0	NA	NA	NA	NA	NA	NA	NA	NA	NA
Cluster-10549.0	NA	NA	NA	NA	PF00489//PF01166//PF00069	GO:0006468//GO:0040007//GO:0008283//GO:0006955//GO:0007165//GO:0006355	GO:0005524//GO:0004672//GO:0005138//GO:0003700	GO:0005576//GO:0005667//GO:0005896	NA
Cluster-1055.0	ADI71474.1	NA	NA	Q91ZW7	NA	NA	NA	NA	NA
Cluster-10550.0	NA	NA	NA	NA	NA	NA	NA	NA	NA
Cluster-10551.0	XP_001023273.2	NA	NA	Q3ZBE6	NA	NA	NA	NA	NA
Cluster-10552.0	NA	NA	NA	NA	NA	NA	NA	NA	NA
Cluster-10553.0	NA	NA	NA	NA	NA	NA	NA	NA	NA
Cluster-10554.0	NA	NA	NA	NA	NA	NA	NA	NA	NA
Cluster-10555.0	NA	NA	NA	NA	NA	NA	NA	NA	NA
Cluster-10556.0	XP_001632595.1	NA	NA	NA	NA	NA	NA	NA	NA
Cluster-10557.0	NA	NA	NA	NA	NA	NA	NA	NA	NA
Cluster-10558.0	NA	NA	NA	NA	NA	NA	NA	NA	NA
Cluster-10559.0	KDR13677.1	NA	NA	NA	PF00060	GO:0007268//GO:0006811//GO:0007165	GO:0004970	GO:0016020	NA
Cluster-1056.0	NA	NA	NA	NA	NA	NA	NA	NA	NA
Cluster-10560.0	NA	NA	NA	NA	NA	NA	NA	NA	NA
Cluster-10562.0	NA	NA	NA	NA	NA	NA	NA	NA	NA
Cluster-10563.0	NA	NA	NA	NA	PF04882//PF13499//PF13405//PF01080//PF02535//PF00036//PF13202//PF03839	GO:0055085//GO:0030001//GO:0007031//GO:0015031	GO:0008565//GO:0005509//GO:0046873//GO:0004190	GO:0016021//GO:0005779//GO:0016020	NA
Cluster-10564.0	NA	NA	NA	NA	NA	NA	NA	NA	NA
Cluster-10565.0	CDI76999.1	NA	NA	NA	PF00013//PF13014	NA	GO:0003723	NA	NA
Cluster-10566.0	NA	NA	NA	NA	NA	NA	NA	NA	NA
Cluster-10567.0	XP_001435880.1	NA	NA	NA	NA	NA	NA	NA	NA
Cluster-10568.0	NA	NA	NA	NA	NA	NA	NA	NA	NA
Cluster-10569.0	NA	NA	NA	NA	NA	NA	NA	NA	NA
Cluster-1057.0	XP_005097388.1	NA	K04078	P61604	PF00166	GO:0006457	NA	GO:0005737	KOG1641
Cluster-10570.0	NA	NA	NA	NA	NA	NA	NA	NA	NA
Cluster-10571.0	XP_002365676.1	NA	K10956	Q5EA68	PF00344	GO:0015031//GO:0006810	NA	GO:0016020	KOG1373
Cluster-10572.0	XP_001438155.1	NA	NA	NA	NA	NA	NA	NA	NA
Cluster-10573.0	NA	NA	NA	NA	NA	NA	NA	NA	NA
Cluster-10574.0	NA	NA	NA	NA	NA	NA	NA	NA	NA
Cluster-10575.0	NA	NA	NA	NA	NA	NA	NA	NA	NA
Cluster-10576.0	NA	NA	NA	NA	NA	NA	NA	NA	NA
Cluster-10577.0	XP_012242655.1	NA	NA	NA	PF03710	NA	GO:0008882	NA	NA
Cluster-10577.1	XP_008477284.1	NA	NA	NA	NA	NA	NA	NA	NA
Cluster-10578.0	KKA78872.1	NA	NA	NA	NA	NA	NA	NA	NA
Cluster-10579.0	NA	NA	NA	NA	NA	NA	NA	NA	NA
Cluster-1058.0	NA	NA	NA	NA	NA	NA	NA	NA	NA
Cluster-10580.0	NA	NA	NA	NA	NA	NA	NA	NA	NA
Cluster-10581.0	NA	NA	NA	NA	NA	NA	NA	NA	NA
Cluster-10582.0	NA	NA	NA	NA	NA	NA	NA	NA	NA
Cluster-10583.0	NA	NA	NA	NA	NA	NA	NA	NA	NA
Cluster-10584.0	NA	NA	NA	NA	NA	NA	NA	NA	NA
Cluster-10585.0	NA	NA	NA	NA	NA	NA	NA	NA	NA
Cluster-10586.0	NA	NA	NA	NA	NA	NA	NA	NA	NA
Cluster-10587.0	NA	NA	NA	NA	NA	NA	NA	NA	NA
Cluster-10588.0	NA	NA	NA	NA	NA	NA	NA	NA	NA
Cluster-10589.0	NA	NA	NA	NA	NA	NA	NA	NA	NA
Cluster-1059.0	NA	NA	NA	NA	NA	NA	NA	NA	NA
Cluster-10590.0	NA	NA	NA	NA	NA	NA	NA	NA	NA
Cluster-10591.0	NA	NA	NA	NA	NA	NA	NA	NA	NA
Cluster-10593.0	NA	NA	NA	NA	NA	NA	NA	NA	NA
Cluster-10594.0	XP_009058963.1	NA	NA	NA	NA	NA	NA	NA	NA
Cluster-10595.0	NA	NA	NA	NA	PF01445	NA	NA	GO:0016020	NA
Cluster-10596.0	NA	NA	NA	NA	NA	NA	NA	NA	NA
Cluster-10597.0	NA	NA	NA	NA	NA	NA	NA	NA	NA
Cluster-10598.0	NA	NA	NA	NA	NA	NA	NA	NA	NA
Cluster-106.0	AIM58733.1	JX183410.1	K02261	O78682	PF02790	GO:0022900	NA	GO:0016021	KOG4767
Cluster-1060.0	XP_011421972.1	NA	K12373	Q29548	PF00728	GO:0005975	GO:0004553	NA	KOG2499
Cluster-10600.0	NA	NA	NA	NA	NA	NA	NA	NA	NA
Cluster-10601.0	NA	NA	NA	NA	NA	NA	NA	NA	NA
Cluster-10602.0	NA	NA	NA	NA	NA	NA	NA	NA	NA
Cluster-10603.0	XP_001866739.1	XM_012370894.1	K04196	P70031	PF00001	GO:0007186	GO:0004930	GO:0016021	KOG3656
Cluster-10604.0	NA	NA	NA	NA	PF00108	GO:0008152	GO:0016747	NA	NA
Cluster-10605.0	NA	NA	NA	NA	NA	NA	NA	NA	NA
Cluster-10606.0	NA	NA	NA	NA	NA	NA	NA	NA	NA
Cluster-10607.0	NA	NA	NA	NA	NA	NA	NA	NA	NA
Cluster-10608.0	NA	NA	NA	NA	PF04117	NA	NA	GO:0016021	NA
Cluster-10608.1	NA	NA	NA	NA	NA	NA	NA	NA	NA
Cluster-10608.2	NA	NA	NA	NA	NA	NA	NA	NA	NA
Cluster-10609.0	ETN64126.1	NA	NA	Q9Y6Y1	PF13606//PF00023//PF01213	GO:0007010	GO:0003779//GO:0005515	NA	KOG0520
Cluster-1061.0	NA	NA	NA	NA	NA	NA	NA	NA	NA
Cluster-10610.0	NA	NA	NA	NA	NA	NA	NA	NA	NA
Cluster-10610.1	NA	NA	NA	NA	NA	NA	NA	NA	NA
Cluster-10611.0	NA	NA	NA	NA	NA	NA	NA	NA	NA
Cluster-10611.1	NA	NA	NA	NA	NA	NA	NA	NA	NA
Cluster-10611.2	NA	NA	NA	NA	NA	NA	NA	NA	NA
Cluster-10612.0	NA	NA	NA	NA	NA	NA	NA	NA	NA
Cluster-10613.0	NA	NA	NA	NA	NA	NA	NA	NA	NA
Cluster-10614.0	NA	NA	NA	NA	NA	NA	NA	NA	NA
Cluster-10615.0	NA	NA	NA	NA	NA	NA	NA	NA	NA
Cluster-10616.0	NA	NA	NA	NA	NA	NA	NA	NA	NA
Cluster-10617.0	NA	NA	NA	NA	NA	NA	NA	NA	NA
Cluster-10618.0	NA	NA	NA	NA	NA	NA	NA	NA	NA
Cluster-10619.0	NA	NA	NA	NA	NA	NA	NA	NA	NA
Cluster-1062.0	NA	NA	NA	NA	NA	NA	NA	NA	NA
Cluster-10620.0	XP_008145392.1	NA	K18422	P23249	PF04613	GO:0009245	GO:0016747	NA	KOG1802
Cluster-10621.0	NA	NA	NA	NA	NA	NA	NA	NA	NA
Cluster-10622.0	NA	NA	NA	NA	NA	NA	NA	NA	NA
Cluster-10623.0	NA	NA	NA	NA	NA	NA	NA	NA	NA
Cluster-10624.0	NA	JN421963.1	NA	NA	NA	NA	NA	NA	NA
Cluster-10625.0	NA	NA	NA	NA	NA	NA	NA	NA	NA
Cluster-10626.0	NA	NA	NA	NA	NA	NA	NA	NA	NA
Cluster-10628.0	NA	NA	NA	NA	NA	NA	NA	NA	NA
Cluster-1063.0	NA	NA	NA	NA	NA	NA	NA	NA	NA
Cluster-10630.0	NA	NA	NA	NA	NA	NA	NA	NA	NA
Cluster-10631.0	NA	NA	NA	NA	NA	NA	NA	NA	NA
Cluster-10632.0	NA	NA	NA	NA	NA	NA	NA	NA	NA
Cluster-10633.0	NA	NA	NA	NA	PF14634//PF00097	NA	GO:0046872//GO:0008270//GO:0005515	NA	NA
Cluster-10634.0	NA	NA	NA	NA	NA	NA	NA	NA	NA
Cluster-10635.0	NA	NA	NA	NA	NA	NA	NA	NA	NA
Cluster-10636.0	AIL82398.1	KJ871038.1	K02925	P27659	PF00297//PF00494	GO:0006412//GO:0042254//GO:0009058	GO:0016740//GO:0003735	GO:0005622//GO:0005840	KOG0746
Cluster-10637.0	NA	NA	NA	NA	NA	NA	NA	NA	NA
Cluster-10638.0	XP_001431509.1	NA	K12831	Q6AYL5	PF00076	NA	GO:0000166//GO:0003676	NA	KOG0131
Cluster-10638.1	NA	NA	NA	NA	NA	NA	NA	NA	NA
Cluster-10639.0	NA	NA	NA	NA	NA	NA	NA	NA	NA
Cluster-1064.0	NA	NA	NA	NA	NA	NA	NA	NA	NA
Cluster-10640.0	NA	NA	NA	NA	NA	NA	NA	NA	NA
Cluster-10641.0	NA	NA	NA	NA	PF05483	GO:0007130	NA	GO:0000795	NA
Cluster-10642.0	NA	NA	NA	NA	NA	NA	NA	NA	NA
Cluster-10643.0	NA	NA	NA	NA	NA	NA	NA	NA	NA
Cluster-10644.0	NA	NA	NA	NA	NA	NA	NA	NA	NA
Cluster-10645.0	NA	NA	NA	NA	NA	NA	NA	NA	NA
Cluster-10646.0	NA	NA	NA	NA	NA	NA	NA	NA	NA
Cluster-10647.0	NA	NA	NA	NA	PF02183	GO:0006355	GO:0043565//GO:0003700	GO:0005667	NA
Cluster-10648.0	NA	NA	NA	NA	NA	NA	NA	NA	NA
Cluster-10649.0	NA	NA	NA	NA	NA	NA	NA	NA	NA
Cluster-10649.1	NA	NA	NA	NA	NA	NA	NA	NA	NA
Cluster-1065.0	ABY87418.1	NA	NA	NA	NA	NA	NA	NA	NA
Cluster-10650.0	CEO94366.1	NA	K02923	Q962S5	PF01781	GO:0042254//GO:0006412	GO:0003735	GO:0005840//GO:0005622	KOG3499
Cluster-10651.0	NA	NA	NA	NA	NA	NA	NA	NA	NA
Cluster-10652.0	NA	NA	NA	NA	NA	NA	NA	NA	NA
Cluster-10653.0	XP_001446270.1	NA	NA	Q8L548	NA	NA	NA	NA	KOG1171
Cluster-10654.0	NA	NA	NA	NA	NA	NA	NA	NA	NA
Cluster-10655.0	XP_001444678.1	NA	NA	NA	PF00444	GO:0006412//GO:0042254	GO:0003735	GO:0005622//GO:0005840	NA
Cluster-10656.0	XP_001461824.1	NA	NA	NA	NA	NA	NA	NA	NA
Cluster-10657.0	NA	NA	NA	NA	NA	NA	NA	NA	NA
Cluster-10658.0	BAA14006.1	AK292623.1	K04797	Q99471	PF02185	GO:0007165	NA	NA	KOG3048
Cluster-10659.0	NA	NA	NA	NA	NA	NA	NA	NA	NA
Cluster-1066.0	NA	NA	NA	NA	NA	NA	NA	NA	NA
Cluster-10660.0	XP_009510637.1	NA	NA	Q8N6Q8	PF01135//PF04194//PF05175//PF08241	GO:0006464//GO:0008152//GO:0006479//GO:0046500	GO:0004719//GO:0008168	GO:0005737	NA
Cluster-10661.0	XP_002074573.1	NA	NA	Q7K0E3	PF00646	NA	GO:0005515	NA	KOG1852
Cluster-10662.0	XP_002597930.1	NA	NA	Q15935	NA	NA	NA	NA	NA
Cluster-10663.0	NA	NA	NA	NA	NA	NA	NA	NA	NA
Cluster-10664.0	NA	NA	NA	NA	NA	NA	NA	NA	NA
Cluster-10665.0	NA	NA	NA	NA	NA	NA	NA	NA	NA
Cluster-10666.0	NA	NA	NA	NA	NA	NA	NA	NA	NA
Cluster-10667.0	NA	NA	NA	NA	NA	NA	NA	NA	NA
Cluster-10668.0	NA	NA	NA	NA	NA	NA	NA	NA	NA
Cluster-10669.0	EJY79216.1	NA	NA	Q87AD4	NA	NA	NA	NA	NA
Cluster-1067.0	XP_004023928.1	NA	K02998	A9UPA2	PF00318//PF10716	GO:0006118//GO:0042254//GO:0006412//GO:0055114	GO:0016655//GO:0003735	GO:0005622//GO:0005840	KOG0830
Cluster-10670.0	NA	NA	NA	NA	NA	NA	NA	NA	NA
Cluster-10671.0	NA	NA	NA	NA	NA	NA	NA	NA	NA
Cluster-10672.0	NA	NA	NA	NA	NA	NA	NA	NA	NA
Cluster-10673.0	NA	NA	NA	NA	NA	NA	NA	NA	NA
Cluster-10675.0	NA	NA	NA	NA	NA	NA	NA	NA	NA
Cluster-10676.0	NA	NA	NA	NA	NA	NA	NA	NA	NA
Cluster-10677.0	ABU93487.1	NA	NA	A8WGF4	NA	NA	NA	NA	NA
Cluster-10678.0	NA	NA	NA	NA	NA	NA	NA	NA	NA
Cluster-10678.1	NA	NA	NA	NA	NA	NA	NA	NA	NA
Cluster-10678.2	NA	NA	NA	NA	NA	NA	NA	NA	NA
Cluster-10679.0	NA	NA	NA	NA	NA	NA	NA	NA	NA
Cluster-1068.0	NA	NA	NA	NA	NA	NA	NA	NA	NA
Cluster-10680.0	NA	NA	NA	NA	NA	NA	NA	NA	NA
Cluster-10681.0	NA	NA	NA	NA	NA	NA	NA	NA	NA
Cluster-10681.1	NA	NA	NA	NA	NA	NA	NA	NA	NA
Cluster-10682.0	XP_001032468.1	NA	NA	P30597	PF00014	NA	GO:0004867	NA	NA
Cluster-10683.0	XP_009009527.1	NA	NA	Q1ZXH8	NA	NA	NA	NA	NA
Cluster-10684.0	NA	NA	NA	NA	NA	NA	NA	NA	NA
Cluster-10685.0	XP_012257695.1	NA	NA	NA	PF01607	GO:0006030	GO:0008061	GO:0005576	NA
Cluster-10686.0	NA	NA	NA	NA	PF04666	GO:0005975	GO:0016758	GO:0016020	NA
Cluster-10687.0	NA	NA	NA	NA	PF14659	GO:0015074	GO:0003677	NA	NA
Cluster-10687.1	NA	NA	NA	NA	NA	NA	NA	NA	NA
Cluster-10688.0	NA	NA	NA	NA	NA	NA	NA	NA	NA
Cluster-10688.1	NA	NA	NA	NA	NA	NA	NA	NA	NA
Cluster-10689.0	NA	NA	NA	NA	NA	NA	NA	NA	NA
Cluster-1069.0	NA	NA	NA	NA	NA	NA	NA	NA	NA
Cluster-10690.0	NA	NA	NA	NA	NA	NA	NA	NA	NA
Cluster-10691.0	NA	NA	NA	NA	NA	NA	NA	NA	NA
Cluster-10692.0	NA	NA	NA	NA	PF15724	GO:0001503	NA	NA	NA
Cluster-10693.0	NA	NA	NA	NA	NA	NA	NA	NA	NA
Cluster-10694.0	CAA27972.1	XM_004052616.1	K03900	P04275	NA	NA	NA	NA	NA
Cluster-10695.0	NA	NA	NA	NA	NA	NA	NA	NA	NA
Cluster-10696.0	XP_001458700.1	NA	NA	Q96MR6	NA	NA	NA	NA	NA
Cluster-10697.0	NA	NA	NA	NA	PF12105	GO:0008033//GO:0009451	GO:0009020	NA	NA
Cluster-10697.1	NA	NA	NA	NA	PF12105	GO:0008033//GO:0009451	GO:0009020	NA	NA
Cluster-10697.2	NA	NA	NA	NA	PF12105	GO:0008033//GO:0009451	GO:0009020	NA	NA
Cluster-10698.0	XP_004031899.1	NA	NA	NA	NA	NA	NA	NA	NA
Cluster-10699.0	NA	NA	NA	NA	PF04614//PF09726	NA	NA	GO:0005777//GO:0016021	NA
Cluster-107.0	BAF45138.1	LN590713.1	NA	Q9PVW8	PF02140	NA	GO:0030246	NA	NA
Cluster-1070.0	NA	NA	NA	NA	NA	NA	NA	NA	NA
Cluster-10700.0	NA	NA	NA	NA	PF00060	GO:0007268//GO:0007165//GO:0006811	GO:0004970	GO:0016020	NA
Cluster-10701.0	NA	NA	NA	NA	NA	NA	NA	NA	NA
Cluster-10702.0	NA	NA	NA	NA	NA	NA	NA	NA	NA
Cluster-10703.0	NA	NA	NA	NA	NA	NA	NA	NA	NA
Cluster-10703.1	NA	NA	NA	NA	NA	NA	NA	NA	NA
Cluster-10704.0	NA	NA	NA	NA	NA	NA	NA	NA	NA
Cluster-10706.0	XP_012257677.1	NA	NA	NA	NA	NA	NA	NA	NA
Cluster-10707.0	NA	NA	NA	NA	NA	NA	NA	NA	NA
Cluster-10708.0	EFX67629.1	NA	NA	P42519	NA	NA	NA	NA	NA
Cluster-10709.0	NA	NA	NA	NA	NA	NA	NA	NA	NA
Cluster-10709.1	NA	NA	NA	NA	NA	NA	NA	NA	NA
Cluster-1071.0	XP_004030675.1	NA	K02973	P06147	PF00164	GO:0006412//GO:0042254	GO:0003735	GO:0005622//GO:0015935//GO:0005840	KOG1749
Cluster-10710.0	NA	NA	NA	NA	NA	NA	NA	NA	NA
Cluster-10710.1	NA	NA	NA	NA	PF12814//PF10399	GO:0032065//GO:0055114//GO:0006118//GO:0015992//GO:0006119	GO:0005515//GO:0008121//GO:0005543	GO:0005938	NA
Cluster-10711.0	NA	NA	NA	NA	PF13994	GO:0042710	NA	NA	NA
Cluster-10712.0	NA	NA	NA	NA	PF00487	GO:0006629	NA	NA	NA
Cluster-10713.0	XP_012667591.1	NA	K00699	Q9R110	PF00201//PF04101	GO:0008152	GO:0016758	NA	NA
Cluster-10714.0	NA	NA	NA	NA	NA	NA	NA	NA	NA
Cluster-10715.0	NA	NA	NA	NA	NA	NA	NA	NA	NA
Cluster-10716.0	NA	NA	NA	NA	NA	NA	NA	NA	NA
Cluster-10718.0	NA	NA	NA	NA	NA	NA	NA	NA	NA
Cluster-10719.0	NA	NA	NA	NA	NA	NA	NA	NA	NA
Cluster-10720.0	NA	NA	NA	NA	NA	NA	NA	NA	NA
Cluster-10721.0	XP_004994396.1	NA	NA	NA	NA	NA	NA	NA	NA
Cluster-10722.0	NA	NA	NA	NA	PF07690	GO:0055085	NA	GO:0016021	KOG2533
Cluster-10723.0	NA	NA	NA	NA	NA	NA	NA	NA	NA
Cluster-10724.0	NA	NA	NA	NA	NA	NA	NA	NA	NA
Cluster-10725.0	NA	NA	NA	NA	NA	NA	NA	NA	NA
Cluster-10726.0	NA	NA	NA	NA	NA	NA	NA	NA	NA
Cluster-10727.0	NA	NA	NA	NA	NA	NA	NA	NA	NA
Cluster-10728.0	NA	NA	NA	NA	PF04882	GO:0007031	NA	GO:0005779	NA
Cluster-10729.0	NA	NA	NA	NA	NA	NA	NA	NA	NA
Cluster-1073.0	XP_011426296.1	XM_012933591.1	K14566	Q32PD0	PF04900	NA	NA	GO:0032040	KOG3165
Cluster-10730.0	NA	NA	NA	NA	PF03626//PF03662	NA	GO:0016798	GO:0016020//GO:0016021	NA
Cluster-10731.0	NA	NA	NA	NA	NA	NA	NA	NA	NA
Cluster-10732.0	NA	NA	NA	NA	NA	NA	NA	NA	NA
Cluster-10733.0	NA	NA	NA	NA	NA	NA	NA	NA	NA
Cluster-10734.0	NA	NA	NA	NA	NA	NA	NA	NA	NA
Cluster-10735.0	NA	NA	NA	NA	NA	NA	NA	NA	NA
Cluster-10736.0	NA	NA	NA	NA	NA	NA	NA	NA	NA
Cluster-10737.0	NA	NA	NA	NA	NA	NA	NA	NA	NA
Cluster-10738.0	XP_003389098.2	NA	K18334	Q6INX4	NA	NA	NA	NA	NA
Cluster-10739.0	NA	NA	NA	NA	NA	NA	NA	NA	NA
Cluster-1074.0	NA	NA	NA	NA	NA	NA	NA	NA	NA
Cluster-10740.0	NA	NA	NA	NA	NA	NA	NA	NA	NA
Cluster-10741.0	NA	NA	NA	NA	PF00658	NA	GO:0003723	NA	NA
Cluster-10742.0	NA	NA	NA	NA	NA	NA	NA	NA	NA
Cluster-10743.0	NA	NA	NA	NA	NA	NA	NA	NA	NA
Cluster-10744.0	NA	NA	NA	NA	NA	NA	NA	NA	NA
Cluster-10745.0	EAW52677.1	AY358896.1	K06089	Q9Y624	PF13895	GO:0070830//GO:0006954//GO:0007596//GO:0007179//GO:0030855//GO:0007155//GO:0050900//GO:0019048	GO:0005515	GO:0005886//GO:0016021//GO:0005923	NA
Cluster-10746.0	NA	NA	NA	NA	NA	NA	NA	NA	NA
Cluster-10747.0	NA	NA	NA	NA	NA	NA	NA	NA	NA
Cluster-10748.0	NA	NA	NA	NA	NA	NA	NA	NA	NA
Cluster-10749.0	NA	NA	NA	NA	PF08587	GO:0016310//GO:0009069	GO:0004674	NA	NA
Cluster-10749.1	CEF34389.1	NA	NA	Q16478	PF10613//PF00060//PF05083	GO:0006811//GO:0000902//GO:0007268//GO:0006955//GO:0007165	GO:0004970//GO:0005234	GO:0016020	NA
Cluster-10749.2	XP_003739084.1	NA	NA	Q16478	PF10613//PF00060	GO:0006811//GO:0007165//GO:0007268	GO:0005234//GO:0004970	GO:0016020	NA
Cluster-10749.3	NA	NA	NA	NA	NA	NA	NA	NA	NA
Cluster-10749.4	NA	NA	NA	NA	PF05083//PF02211	GO:0018874//GO:0006955//GO:0006568//GO:0042207//GO:0000902	GO:0018822	GO:0016020	NA
Cluster-1075.0	NA	NA	NA	NA	NA	NA	NA	NA	NA
Cluster-10750.0	NA	NA	NA	NA	NA	NA	NA	NA	NA
Cluster-10751.0	NA	NA	NA	NA	NA	NA	NA	NA	NA
Cluster-10753.0	NA	NA	NA	NA	NA	NA	NA	NA	NA
Cluster-10754.0	NA	NA	NA	NA	NA	NA	NA	NA	NA
Cluster-10755.0	NA	NA	NA	NA	PF01764//PF04728	GO:0006629	NA	GO:0019867	NA
Cluster-10756.0	NA	NA	NA	NA	NA	NA	NA	NA	NA
Cluster-10757.0	NA	NA	NA	NA	NA	NA	NA	NA	NA
Cluster-10758.0	NA	NA	NA	NA	NA	NA	NA	NA	NA
Cluster-10759.0	NA	NA	NA	NA	NA	NA	NA	NA	NA
Cluster-1076.0	NA	NA	NA	NA	NA	NA	NA	NA	NA
Cluster-10760.0	XP_011410026.1	NA	NA	Q9RA11	NA	NA	NA	NA	KOG2542
Cluster-10761.0	XP_012255146.1	NA	NA	NA	PF00710	GO:0006520	NA	NA	NA
Cluster-10763.0	XP_008401221.1	NA	K14390	Q6R4Q5	PF00474	GO:0055085//GO:0006810	GO:0005215	GO:0016020	NA
Cluster-10764.0	NA	NA	NA	NA	NA	NA	NA	NA	NA
Cluster-10765.0	NA	NA	NA	NA	NA	NA	NA	NA	NA
Cluster-10766.0	NA	NA	NA	NA	NA	NA	NA	NA	NA
Cluster-10767.0	NA	NA	NA	NA	NA	NA	NA	NA	NA
Cluster-10768.0	NA	NA	NA	NA	NA	NA	NA	NA	NA
Cluster-10769.0	NA	NA	NA	NA	NA	NA	NA	NA	NA
Cluster-1077.0	NA	NA	NA	NA	NA	NA	NA	NA	NA
Cluster-10770.0	NA	NA	NA	NA	NA	NA	NA	NA	NA
Cluster-10771.0	NA	NA	NA	NA	NA	NA	NA	NA	NA
Cluster-10772.0	NA	NA	NA	NA	PF05793	GO:0032968//GO:0006367	GO:0003677	GO:0005634	NA
Cluster-10773.0	NA	NA	NA	NA	NA	NA	NA	NA	NA
Cluster-10774.0	NA	NA	NA	NA	NA	NA	NA	NA	NA
Cluster-10774.1	NA	NA	NA	NA	NA	NA	NA	NA	NA
Cluster-10774.2	NA	NA	NA	NA	NA	NA	NA	NA	NA
Cluster-10775.0	NA	NA	NA	NA	NA	NA	NA	NA	NA
Cluster-10776.0	NA	NA	NA	NA	NA	NA	NA	NA	NA
Cluster-10777.0	NA	NA	NA	NA	NA	NA	NA	NA	NA
Cluster-10778.0	NA	NA	NA	NA	NA	NA	NA	NA	NA
Cluster-10779.0	NA	NA	NA	NA	NA	NA	NA	NA	NA
Cluster-1078.0	NA	NA	NA	NA	NA	NA	NA	NA	NA
Cluster-10780.0	NA	NA	NA	NA	NA	NA	NA	NA	NA
Cluster-10781.0	NA	NA	NA	NA	NA	NA	NA	NA	NA
Cluster-10782.0	EDL36610.1	XM_006219889.1	K07941	Q007T5	PF01591//PF03205//PF01926//PF00071//PF02421//PF00503//PF04670//PF00025//PF08477	GO:0007264//GO:0007165//GO:0007186//GO:0006013//GO:0006777//GO:0015684//GO:0006000	GO:0019001//GO:0003924//GO:0003873//GO:0004871//GO:0015093//GO:0005524//GO:0005525//GO:0031683	GO:0016021	KOG0071
Cluster-10783.0	NA	NA	NA	NA	NA	NA	NA	NA	NA
Cluster-10784.0	NA	NA	NA	NA	NA	NA	NA	NA	NA
Cluster-10786.0	NA	NA	NA	NA	NA	NA	NA	NA	NA
Cluster-10787.0	NA	NA	NA	NA	NA	NA	NA	NA	NA
Cluster-10787.1	NA	NA	NA	NA	NA	NA	NA	NA	NA
Cluster-10788.0	NA	NA	NA	NA	NA	NA	NA	NA	NA
Cluster-10789.0	XP_011186694.1	XM_001748893.1	K07937	Q61LA8	PF00025//PF01926//PF00071//PF08477//PF01591//PF00503//PF04670	GO:0006000//GO:0006013//GO:0007264//GO:0007186//GO:0007165	GO:0031683//GO:0004871//GO:0019001//GO:0003924//GO:0005525//GO:0005524//GO:0003873	NA	KOG0070
Cluster-1079.0	NA	NA	NA	NA	NA	NA	NA	NA	NA
Cluster-10790.0	NA	NA	NA	NA	NA	NA	NA	NA	NA
Cluster-10791.0	NA	NA	NA	NA	PF06432	GO:0006506	GO:0017176	GO:0016021	NA
Cluster-10792.0	NA	NA	NA	NA	NA	NA	NA	NA	NA
Cluster-10793.0	NA	NA	NA	NA	NA	NA	NA	NA	NA
Cluster-10794.0	NA	NA	NA	NA	NA	NA	NA	NA	NA
Cluster-10794.1	NA	NA	NA	NA	NA	NA	NA	NA	NA
Cluster-10794.2	NA	NA	NA	NA	NA	NA	NA	NA	NA
Cluster-10795.0	NA	NA	NA	NA	NA	NA	NA	NA	NA
Cluster-10796.0	NA	NA	NA	NA	NA	NA	NA	NA	NA
Cluster-10797.0	NA	NA	NA	NA	NA	NA	NA	NA	NA
Cluster-10798.0	NA	NA	NA	NA	NA	NA	NA	NA	NA
Cluster-10799.0	NA	NA	NA	NA	NA	NA	NA	NA	NA
Cluster-108.0	XP_005814939.1	NM_200752.1	K02993	P62084	PF01251	GO:0042254//GO:0006412	GO:0003735	GO:0005840//GO:0005622	KOG3320
Cluster-1080.0	NA	NA	NA	NA	NA	NA	NA	NA	NA
Cluster-10801.0	XP_008556313.1	NA	K08747	Q96BD0	PF03137	GO:0006810	GO:0005215	GO:0016020	NA
Cluster-10802.0	NA	NA	NA	NA	PF03526	GO:0030153//GO:0006955	GO:0015643	GO:0019814	NA
Cluster-10803.0	NA	NA	NA	NA	NA	NA	NA	NA	NA
Cluster-10804.0	NA	NA	NA	NA	NA	NA	NA	NA	NA
Cluster-10805.0	NA	NA	NA	NA	NA	NA	NA	NA	NA
Cluster-10806.0	NA	NA	NA	NA	NA	NA	NA	NA	NA
Cluster-10807.0	NA	NA	NA	NA	NA	NA	NA	NA	NA
Cluster-10807.1	NA	NA	NA	NA	NA	NA	NA	NA	NA
Cluster-10808.0	NA	NA	NA	NA	NA	NA	NA	NA	NA
Cluster-10808.1	NA	NA	NA	NA	NA	NA	NA	NA	NA
Cluster-10809.0	NA	NA	NA	NA	NA	NA	NA	NA	NA
Cluster-1081.0	NA	NA	NA	NA	NA	NA	NA	NA	NA
Cluster-10810.0	NA	NA	NA	NA	NA	NA	NA	NA	NA
Cluster-10811.0	NA	NA	NA	NA	NA	NA	NA	NA	NA
Cluster-10812.0	NA	NA	NA	NA	PF13639//PF14634//PF00097	NA	GO:0005515//GO:0046872//GO:0008270	NA	NA
Cluster-10813.0	NA	NA	NA	NA	NA	NA	NA	NA	NA
Cluster-10814.0	XP_806281.1	NA	K02940	P49210	PF00347	GO:0006412//GO:0042254	GO:0003735//GO:0019843	GO:0005840	KOG3255
Cluster-10815.0	NA	NA	NA	NA	NA	NA	NA	NA	NA
Cluster-10816.0	NA	NA	NA	NA	NA	NA	NA	NA	NA
Cluster-10817.0	XP_012255503.1	NA	K10408	Q8TE73	PF03028	GO:0007018//GO:0007017	GO:0003777	GO:0030286//GO:0005874	NA
Cluster-10817.1	XP_010197325.1	NA	K10408	Q8TE73	PF03028	GO:0007018//GO:0007017	GO:0003777	GO:0030286//GO:0005874	NA
Cluster-10818.0	NA	NA	NA	NA	PF05297	GO:0019087	NA	GO:0016021	NA
Cluster-10818.1	NA	NA	NA	NA	PF06687//PF00487	GO:0006629	NA	GO:0005886	NA
Cluster-10818.2	NA	NA	NA	NA	PF04739	NA	GO:0005515	NA	NA
Cluster-10819.0	NA	NA	NA	NA	NA	NA	NA	NA	NA
Cluster-1082.0	NA	NA	NA	NA	NA	NA	NA	NA	NA
Cluster-10820.0	NA	NA	NA	NA	NA	NA	NA	NA	NA
Cluster-10821.0	NA	NA	NA	NA	NA	NA	NA	NA	NA
Cluster-10822.0	XP_001238556.3	NA	K10902	Q8VID5	PF00270//PF07544	GO:0006357	GO:0004386//GO:1901363//GO:0005524//GO:0097159//GO:0003676//GO:0001104	GO:0016592	KOG0351
Cluster-10823.0	NA	NA	NA	NA	NA	NA	NA	NA	NA
Cluster-10824.0	NA	NA	NA	NA	NA	NA	NA	NA	NA
Cluster-10825.0	NA	NA	NA	NA	NA	NA	NA	NA	NA
Cluster-10826.0	NA	NA	NA	NA	NA	NA	NA	NA	NA
Cluster-10827.0	NA	NA	NA	NA	NA	NA	NA	NA	NA
Cluster-10828.0	XP_001446960.1	NA	K19372	A5D7F5	NA	GO:0007264	GO:0005525	NA	KOG0078
Cluster-10829.0	NA	NA	NA	NA	NA	NA	NA	NA	NA
Cluster-1083.0	XP_011427613.1	NA	NA	NA	NA	NA	NA	NA	NA
Cluster-10830.0	KFH10470.1	NA	NA	NA	NA	NA	NA	NA	NA
Cluster-10831.0	NA	NA	NA	NA	NA	NA	NA	NA	NA
Cluster-10832.0	NA	NA	NA	NA	PF00537	GO:0006810	GO:0008200	GO:0005576	NA
Cluster-10833.0	NA	NA	NA	NA	NA	NA	NA	NA	NA
Cluster-10834.0	XP_009012738.1	NA	NA	NA	PF16944	GO:0071805//GO:0006813	GO:0015079	GO:0005887	NA
Cluster-10835.0	XP_003356973.2	NA	K09228	Q2M218	PF13465//PF05191//PF00096//PF01251//PF13912	GO:0042254//GO:0046034//GO:0006144//GO:0006412	GO:0003735//GO:0046872//GO:0004017	GO:0005840//GO:0005622	NA
Cluster-10836.0	XP_004221622.1	NA	NA	O14232	NA	NA	NA	NA	KOG0948
Cluster-10837.0	ELU12459.1	NA	K09666	Q5RCB9	NA	NA	NA	NA	NA
Cluster-10838.0	NA	NA	NA	NA	NA	NA	NA	NA	NA
Cluster-10839.0	NA	NA	NA	NA	NA	NA	NA	NA	NA
Cluster-1084.0	XP_005100080.1	NA	K02907	Q58DV5	NA	NA	NA	NA	NA
Cluster-10840.0	NA	NA	NA	NA	NA	NA	NA	NA	NA
Cluster-10841.0	ACQ90252.1	XM_947517.1	K01365	Q26636	PF00112	GO:0006508	GO:0008234	NA	KOG1543
Cluster-10842.0	NA	NA	NA	NA	NA	NA	NA	NA	NA
Cluster-10843.0	NA	NA	NA	NA	NA	NA	NA	NA	NA
Cluster-10844.0	NA	NA	NA	NA	NA	NA	NA	NA	NA
Cluster-10845.0	NA	NA	NA	NA	NA	NA	NA	NA	NA
Cluster-10846.0	XP_002736079.1	NA	NA	NA	NA	NA	NA	NA	NA
Cluster-10847.0	NA	NA	NA	NA	NA	NA	NA	NA	NA
Cluster-10848.0	NA	NA	NA	NA	PF04995	GO:0017004//GO:0015886	NA	GO:0016021	NA
Cluster-10849.0	NA	NA	NA	NA	NA	NA	NA	NA	NA
Cluster-1085.0	XP_011681582.1	NA	NA	P54145	PF00909	GO:0015696	GO:0008519	GO:0016020	NA
Cluster-10850.0	XP_001461019.1	NA	K10408	Q9C0G6	NA	NA	NA	NA	NA
Cluster-10851.0	NA	NA	NA	NA	NA	NA	NA	NA	NA
Cluster-10852.0	NA	NA	NA	NA	NA	NA	NA	NA	NA
Cluster-10853.0	XP_009061600.1	XM_008300744.1	NA	Q9Y597	NA	NA	NA	NA	KOG2714
Cluster-10854.0	NA	NA	NA	NA	NA	NA	NA	NA	NA
Cluster-10854.1	NA	NA	NA	NA	NA	NA	NA	NA	NA
Cluster-10855.0	XP_012884736.1	KJ892206.1	K09272	Q08945	NA	NA	NA	NA	KOG0526
Cluster-10856.0	NA	NA	NA	NA	NA	NA	NA	NA	NA
Cluster-10857.0	NA	NA	NA	NA	NA	NA	NA	NA	NA
Cluster-10858.0	NA	NA	NA	NA	PF10401	GO:0006355	GO:0003700	GO:0005667	NA
Cluster-10859.0	NA	NA	NA	NA	NA	NA	NA	NA	NA
Cluster-1086.0	XP_011418059.1	NA	K13119	Q2VPH1	PF04921	NA	NA	GO:0005634	KOG2894
Cluster-10860.0	NA	NA	NA	NA	NA	NA	NA	NA	NA
Cluster-10861.0	EHH25882.1	NA	NA	NA	NA	NA	NA	NA	NA
Cluster-10862.0	NA	NA	NA	NA	NA	NA	NA	NA	NA
Cluster-10863.0	XP_001454341.1	NA	NA	NA	NA	NA	NA	NA	NA
Cluster-10864.0	NA	NA	NA	NA	NA	NA	NA	NA	NA
Cluster-10865.0	NA	NA	NA	NA	NA	NA	NA	NA	NA
Cluster-10866.0	NA	NA	NA	NA	NA	NA	NA	NA	NA
Cluster-10867.0	XP_012860927.1	XM_011154056.1	K10408	Q8BW94	PF01082	GO:0055114	GO:0004497//GO:0016715//GO:0005507	NA	KOG3595
Cluster-10868.0	NA	NA	NA	NA	NA	NA	NA	NA	NA
Cluster-10869.0	NA	NA	NA	NA	NA	NA	NA	NA	NA
Cluster-10870.0	NA	NA	NA	NA	PF04716	GO:0022904	GO:0016651	GO:0005743	NA
Cluster-10872.0	NA	NA	NA	NA	NA	NA	NA	NA	NA
Cluster-10873.0	NA	NA	NA	NA	NA	NA	NA	NA	NA
Cluster-10874.0	NA	NA	NA	NA	NA	NA	NA	NA	NA
Cluster-10875.0	NA	NA	NA	NA	NA	NA	NA	NA	NA
Cluster-10875.1	NA	NA	NA	NA	NA	NA	NA	NA	NA
Cluster-10876.0	NA	NA	NA	NA	PF00439	NA	GO:0005515	NA	NA
Cluster-10877.0	NA	NA	NA	NA	NA	NA	NA	NA	NA
Cluster-10878.0	NA	NA	NA	NA	PF05975	NA	NA	GO:0016021	NA
Cluster-10878.1	KDR21281.1	NA	NA	NA	PF02535//PF08395//PF02076	GO:0030001//GO:0007606//GO:0055085//GO:0019236//GO:0007186//GO:0050909	GO:0046873//GO:0004932	GO:0016021//GO:0016020	NA
Cluster-10878.2	KDR21281.1	NA	NA	NA	PF02076//PF08395//PF02535	GO:0050909//GO:0030001//GO:0019236//GO:0007606//GO:0055085//GO:0007186	GO:0004932//GO:0046873	GO:0016021//GO:0016020	NA
Cluster-10879.0	NA	NA	NA	NA	NA	NA	NA	NA	NA
Cluster-1088.0	NA	NA	NA	NA	NA	NA	NA	NA	NA
Cluster-10880.0	NA	NA	NA	NA	NA	NA	NA	NA	NA
Cluster-10881.0	NA	NA	NA	NA	NA	NA	NA	NA	NA
Cluster-10882.0	NA	NA	NA	NA	NA	NA	NA	NA	NA
Cluster-10883.0	NA	NA	NA	NA	PF08300	NA	GO:0008270	NA	NA
Cluster-10884.0	NA	NA	NA	NA	NA	NA	NA	NA	NA
Cluster-10885.0	NA	NA	NA	NA	NA	NA	NA	NA	NA
Cluster-10886.0	NA	NA	NA	NA	PF04719	GO:0006367	NA	GO:0005634	NA
Cluster-10887.0	NA	NA	NA	NA	NA	NA	NA	NA	NA
Cluster-10888.0	NA	NA	NA	NA	NA	NA	NA	NA	NA
Cluster-10889.0	NA	NA	NA	NA	NA	NA	NA	NA	NA
Cluster-1089.0	NA	NA	NA	NA	NA	NA	NA	NA	NA
Cluster-10890.0	NA	NA	NA	NA	NA	NA	NA	NA	NA
Cluster-10891.0	NA	NA	NA	NA	NA	NA	NA	NA	NA
Cluster-10892.0	XP_002610306.1	NA	NA	NA	NA	NA	NA	NA	NA
Cluster-10893.0	NA	NA	NA	NA	NA	NA	NA	NA	NA
Cluster-10894.0	NA	NA	NA	NA	NA	NA	NA	NA	NA
Cluster-10895.0	NA	NA	NA	NA	NA	NA	NA	NA	NA
Cluster-10896.0	NA	NA	NA	NA	NA	NA	NA	NA	NA
Cluster-10897.0	NA	NA	NA	NA	NA	NA	NA	NA	NA
Cluster-10898.0	NA	NA	NA	NA	NA	NA	NA	NA	NA
Cluster-10899.0	XP_004338439.1	LL044686.1	K15498	Q9U9A3	PF00149	NA	GO:0016787	NA	KOG0373
Cluster-109.0	KKF26397.1	HM146128.1	K02977	P68200	PF00240//PF01599	GO:0006412//GO:0042254	GO:0003735//GO:0005515	GO:0005840	KOG0004
Cluster-10900.0	NA	NA	NA	NA	NA	NA	NA	NA	NA
Cluster-10901.0	NA	NA	NA	NA	NA	NA	NA	NA	NA
Cluster-10901.1	NA	XM_004952434.2	NA	NA	NA	NA	NA	NA	NA
Cluster-10902.0	NA	NA	NA	NA	NA	NA	NA	NA	NA
Cluster-10903.0	ETN63125.1	NA	NA	NA	PF13895	NA	GO:0005515	NA	NA
Cluster-10904.0	XP_001944145.2	XM_009829224.1	K18953	O35242	NA	NA	NA	NA	KOG1787
Cluster-10905.0	BAG62787.1	KR709781.1	K12405	P51659	NA	NA	NA	NA	KOG1206
Cluster-10906.0	NA	NA	NA	NA	NA	NA	NA	NA	NA
Cluster-10907.0	NA	NA	NA	NA	NA	NA	NA	NA	NA
Cluster-10908.0	NA	NA	NA	NA	PF11045	NA	NA	GO:0016021	NA
Cluster-10909.0	NA	NA	NA	NA	NA	NA	NA	NA	NA
Cluster-1091.0	NA	NA	NA	NA	NA	NA	NA	NA	NA
Cluster-10910.0	NA	NA	NA	NA	NA	NA	NA	NA	NA
Cluster-10911.0	NA	NA	NA	NA	NA	NA	NA	NA	NA
Cluster-10912.0	NA	NA	NA	NA	NA	NA	NA	NA	NA
Cluster-10913.0	NA	NA	NA	NA	NA	NA	NA	NA	NA
Cluster-10914.0	NA	AL356440.11	NA	NA	NA	NA	NA	NA	NA
Cluster-10915.0	NA	NA	NA	NA	NA	NA	NA	NA	NA
Cluster-10916.0	NA	NA	NA	NA	NA	NA	NA	NA	NA
Cluster-10917.0	NA	NA	NA	NA	NA	NA	NA	NA	NA
Cluster-10918.0	NA	NA	NA	NA	PF01926	NA	GO:0005525	NA	NA
Cluster-10919.0	NA	NA	NA	NA	PF09726	NA	NA	GO:0016021	NA
Cluster-1092.0	AEX60794.1	AF036904.1	NA	Q9U568	PF12749//PF00131	NA	GO:0046872	NA	NA
Cluster-10920.0	NA	NA	NA	NA	NA	NA	NA	NA	NA
Cluster-10920.1	NA	NA	NA	F6S675	NA	NA	NA	NA	NA
Cluster-10921.0	NA	NA	NA	NA	NA	NA	NA	NA	NA
Cluster-10923.0	ERL88894.1	NA	NA	NA	NA	NA	NA	NA	NA
Cluster-10924.0	NA	NA	NA	NA	NA	NA	NA	NA	NA
Cluster-10925.0	NA	NA	NA	NA	PF14634//PF13639//PF12678//PF12861//PF00097	GO:0016567	GO:0005515//GO:0004842//GO:0008270//GO:0046872	GO:0005680	NA
Cluster-10926.0	NA	NA	NA	NA	NA	NA	NA	NA	NA
Cluster-10927.0	NA	NA	NA	NA	NA	NA	NA	NA	NA
Cluster-10927.1	NA	NA	NA	NA	NA	NA	NA	NA	NA
Cluster-10928.0	XP_646022.1	NA	K01758	Q55DV9	PF01053	NA	GO:0030170	NA	KOG0053
Cluster-10929.0	NA	NA	NA	NA	NA	NA	NA	NA	NA
Cluster-1093.0	NA	NA	NA	NA	NA	NA	NA	NA	NA
Cluster-10930.0	NA	NA	NA	NA	NA	NA	NA	NA	NA
Cluster-10931.0	NA	NA	NA	NA	NA	NA	NA	NA	NA
Cluster-10932.0	NA	NA	NA	NA	NA	NA	NA	NA	NA
Cluster-10933.0	NA	NA	NA	NA	NA	NA	NA	NA	NA
Cluster-10934.0	NA	NA	NA	NA	NA	NA	NA	NA	NA
Cluster-10935.0	NA	NA	NA	NA	NA	NA	NA	NA	NA
Cluster-10936.0	XP_012158542.1	CP009301.1	K03671	P0A4L2	PF02966//PF00578//PF08534//PF00085//PF00462	GO:0006118//GO:0045454//GO:0000398//GO:0055114	GO:0016491//GO:0009055//GO:0016209//GO:0015035	GO:0005681	KOG0910
Cluster-10937.0	NA	NA	NA	NA	NA	NA	NA	NA	NA
Cluster-10938.0	NA	NA	NA	NA	NA	NA	NA	NA	NA
Cluster-10939.0	XP_010021935.1	NA	NA	Q5UPJ3	PF00198//PF00208	GO:0008152//GO:0006520//GO:0055114	GO:0016491//GO:0016746	NA	NA
Cluster-10939.1	NA	NA	NA	NA	NA	NA	NA	NA	NA
Cluster-1094.0	NA	NA	NA	NA	NA	NA	NA	NA	NA
Cluster-10940.0	NA	NA	NA	NA	NA	NA	NA	NA	NA
Cluster-10941.0	NA	NA	NA	NA	PF05297	GO:0019087	NA	GO:0016021	NA
Cluster-10942.0	NA	NA	NA	NA	NA	NA	NA	NA	NA
Cluster-10943.0	NA	NA	NA	NA	NA	NA	NA	NA	NA
Cluster-10944.0	NA	NA	NA	NA	NA	NA	NA	NA	NA
Cluster-10945.0	NA	NA	NA	NA	NA	NA	NA	NA	NA
Cluster-10946.0	NA	NA	NA	NA	NA	NA	NA	NA	NA
Cluster-10947.0	XP_001452113.1	NA	NA	NA	PF08272	GO:0006265	GO:0003677//GO:0003918	GO:0005694	NA
Cluster-10948.0	NA	NA	NA	NA	NA	NA	NA	NA	NA
Cluster-10949.0	NA	NA	NA	NA	NA	NA	NA	NA	NA
Cluster-1095.0	NA	NA	NA	NA	NA	NA	NA	NA	NA
Cluster-10950.0	NA	NA	NA	NA	NA	NA	NA	NA	NA
Cluster-10951.0	NA	NA	NA	NA	NA	NA	NA	NA	NA
Cluster-10952.0	NA	NA	NA	NA	NA	NA	NA	NA	NA
Cluster-10953.0	NA	NA	NA	NA	NA	NA	NA	NA	NA
Cluster-10954.0	NA	NA	NA	NA	NA	NA	NA	NA	NA
Cluster-10954.1	NA	NA	NA	NA	NA	NA	NA	NA	NA
Cluster-10955.0	XP_001018625.2	NA	K01580	Q6ZQY3	NA	NA	NA	NA	KOG0629
Cluster-10956.0	NA	NA	NA	NA	NA	NA	NA	NA	NA
Cluster-10957.0	NA	NA	NA	NA	NA	NA	NA	NA	NA
Cluster-10957.1	NA	NA	NA	NA	NA	NA	NA	NA	NA
Cluster-10958.0	NA	NA	NA	NA	NA	NA	NA	NA	NA
Cluster-10959.0	NA	NA	NA	NA	NA	NA	NA	NA	NA
Cluster-1096.0	NA	NA	NA	NA	NA	NA	NA	NA	NA
Cluster-10960.0	NA	NA	NA	NA	NA	NA	NA	NA	NA
Cluster-10961.0	NA	NA	NA	NA	NA	NA	NA	NA	NA
Cluster-10962.0	NA	NA	NA	NA	NA	NA	NA	NA	NA
Cluster-10963.0	NA	NA	NA	NA	NA	NA	NA	NA	NA
Cluster-10963.1	NA	NA	NA	NA	NA	NA	NA	NA	NA
Cluster-10963.2	NA	NA	NA	NA	NA	NA	NA	NA	NA
Cluster-10964.0	NA	NA	NA	NA	NA	NA	NA	NA	NA
Cluster-10964.1	NA	NA	NA	NA	NA	NA	NA	NA	NA
Cluster-10965.0	NA	NA	NA	NA	NA	NA	NA	NA	NA
Cluster-10966.0	NA	NA	NA	NA	NA	NA	NA	NA	NA
Cluster-10967.0	XP_011445602.1	NA	NA	NA	PF00098//PF02023	GO:0006355	GO:0003676//GO:0003700//GO:0008270	GO:0005667	NA
Cluster-10968.0	NA	NA	NA	NA	PF00884	GO:0008152	GO:0008484	NA	NA
Cluster-10968.1	NA	NA	NA	NA	PF00884	GO:0008152	GO:0008484	NA	NA
Cluster-10969.0	NA	NA	NA	NA	NA	NA	NA	NA	NA
Cluster-1097.0	NA	NA	NA	NA	NA	NA	NA	NA	NA
Cluster-10970.0	NA	NA	NA	NA	NA	NA	NA	NA	NA
Cluster-10971.0	NA	NA	NA	NA	NA	NA	NA	NA	NA
Cluster-10971.1	XP_004030506.1	NA	NA	NA	PF07503	NA	GO:0008270	NA	NA
Cluster-10972.0	NA	NA	NA	NA	NA	NA	NA	NA	NA
Cluster-10973.0	NA	NA	NA	NA	NA	NA	NA	NA	NA
Cluster-10974.0	NA	NA	NA	NA	NA	NA	NA	NA	NA
Cluster-10975.0	NA	NA	NA	NA	NA	NA	NA	NA	NA
Cluster-10976.0	NA	NA	NA	NA	NA	NA	NA	NA	NA
Cluster-10977.0	NA	NA	NA	NA	NA	NA	NA	NA	NA
Cluster-10978.0	NA	NA	NA	NA	NA	NA	NA	NA	NA
Cluster-10979.0	NA	NA	NA	NA	NA	NA	NA	NA	NA
Cluster-1098.0	NA	NA	NA	NA	NA	NA	NA	NA	NA
Cluster-10980.0	NA	NA	NA	NA	NA	NA	NA	NA	NA
Cluster-10982.0	NA	NA	NA	NA	NA	NA	NA	NA	NA
Cluster-10983.0	NA	NA	NA	NA	NA	NA	NA	NA	NA
Cluster-10984.0	NA	NA	NA	NA	PF13639//PF14634//PF00097	NA	GO:0008270//GO:0046872//GO:0005515	NA	NA
Cluster-10985.0	NA	NA	NA	NA	NA	NA	NA	NA	NA
Cluster-10986.0	XP_004035764.1	NA	K17550	Q15435	PF13516//PF13855	NA	GO:0005515//GO:0016787	NA	KOG0531
Cluster-10987.0	NA	NA	NA	NA	NA	NA	NA	NA	NA
Cluster-10988.0	XP_012142574.1	NA	K04600	Q9VEU1	PF00028	GO:0007156	GO:0005509	GO:0016020	NA
Cluster-10989.0	NA	NA	NA	NA	NA	NA	NA	NA	NA
Cluster-1099.0	NA	NA	NA	NA	PF00471	GO:0006412//GO:0042254	GO:0003735	GO:0005622//GO:0005840	NA
Cluster-10990.0	NA	NA	NA	NA	NA	NA	NA	NA	NA
Cluster-10991.0	NA	NA	NA	NA	NA	NA	NA	NA	NA
Cluster-10993.0	XP_011455905.1	NA	NA	NA	NA	NA	NA	NA	NA
Cluster-10994.0	NA	NA	NA	NA	NA	NA	NA	NA	NA
Cluster-10995.0	NA	NA	NA	NA	NA	NA	NA	NA	NA
Cluster-10996.0	NA	NA	NA	NA	NA	NA	NA	NA	NA
Cluster-10996.1	NA	NA	NA	NA	NA	NA	NA	NA	NA
Cluster-10997.0	AFJ68090.1	NA	K12350	Q04519	PF00149	NA	GO:0016787	NA	KOG3770
Cluster-10998.0	NA	NA	NA	NA	NA	NA	NA	NA	NA
Cluster-10999.0	NA	NA	NA	NA	NA	NA	NA	NA	NA
Cluster-11.0	XP_004554771.1	BC085630.1	K00933	P24722	PF00217//PF02807	NA	GO:0016301//GO:0016772	NA	KOG3581
Cluster-110.0	EHH53318.1	NM_001202510.1	K02929	P0CQ50	PF00935	GO:0006412//GO:0042254	GO:0003735	GO:0005622//GO:0005840	KOG3464
Cluster-1100.0	XP_011416320.1	NA	K07299	Q8IRI6	PF11716//PF00856//PF00083//PF07690	GO:0055085	GO:0046872//GO:0022857//GO:0005515	GO:0016021	NA
Cluster-11001.0	NA	NA	NA	NA	NA	NA	NA	NA	NA
Cluster-11002.0	KDR18115.1	NA	K18078	A2A3K4	PF00782//PF00102//PF05706	GO:0006570//GO:0006470	GO:0004721//GO:0004725//GO:0008138	NA	KOG1720
Cluster-11003.0	NA	NA	NA	NA	NA	NA	NA	NA	NA
Cluster-11005.0	NA	NA	NA	NA	PF00419	GO:0007155	NA	GO:0009289	NA
Cluster-11006.0	NA	NA	NA	NA	NA	NA	NA	NA	NA
Cluster-11007.0	NA	NA	NA	NA	NA	NA	NA	NA	NA
Cluster-11008.0	NA	NA	NA	NA	NA	NA	NA	NA	NA
Cluster-11009.0	NA	NA	NA	NA	NA	NA	NA	NA	NA
Cluster-1101.0	XP_011432003.1	NA	K18404	Q2HJG4	PF06003	GO:0006397	GO:0003723	GO:0005737//GO:0005634	NA
Cluster-11010.0	NA	NA	NA	NA	NA	NA	NA	NA	NA
Cluster-11011.0	NA	NA	NA	NA	NA	NA	NA	NA	NA
Cluster-11012.0	NA	NA	NA	NA	NA	NA	NA	NA	NA
Cluster-11013.0	NA	NA	NA	NA	NA	NA	NA	NA	NA
Cluster-11014.0	NA	NA	NA	NA	NA	NA	NA	NA	NA
Cluster-11015.0	NA	NA	NA	NA	PF00075	GO:0051252	GO:0004523//GO:0003676	NA	NA
Cluster-11016.0	NA	NA	NA	NA	NA	NA	NA	NA	NA
Cluster-11017.0	NA	NA	NA	NA	NA	NA	NA	NA	NA
Cluster-11018.0	XP_002786064.1	NA	K07023	Q54FK1	NA	NA	NA	NA	KOG3197
Cluster-11019.0	ABS85536.1	NA	NA	Q8WXX0	NA	NA	NA	NA	NA
Cluster-1102.0	NA	NA	NA	NA	NA	NA	NA	NA	NA
Cluster-11020.0	NA	NA	NA	NA	NA	NA	NA	NA	NA
Cluster-11021.0	XP_001620993.1	NA	NA	NA	NA	NA	NA	NA	NA
Cluster-11021.1	NA	NA	NA	NA	NA	NA	NA	NA	NA
Cluster-11021.2	NA	NA	NA	NA	NA	NA	NA	NA	NA
Cluster-11021.3	NA	NA	NA	NA	NA	NA	NA	NA	NA
Cluster-11021.4	NA	NA	NA	NA	NA	NA	NA	NA	NA
Cluster-11022.0	NA	NA	NA	NA	NA	NA	NA	NA	NA
Cluster-11023.0	NA	NA	NA	NA	NA	NA	NA	NA	NA
Cluster-11024.0	NA	NA	NA	NA	NA	NA	NA	NA	NA
Cluster-11025.0	NA	NA	NA	NA	PF09166	GO:0055114//GO:0015994//GO:0042167	GO:0004074//GO:0008270	NA	NA
Cluster-11027.0	NA	NA	NA	NA	NA	NA	NA	NA	NA
Cluster-11028.0	XP_004034974.1	XM_001455085.1	K00700	Q555Q9	PF07508	GO:0005975//GO:0006310	GO:0003677//GO:0000150//GO:0016757	NA	KOG0470
Cluster-11029.0	NA	NA	NA	NA	NA	NA	NA	NA	NA
Cluster-1103.0	ELU09340.1	NA	K17609	A6QLU8	PF00085//PF00578//PF08534	GO:0045454//GO:0055114	GO:0016491//GO:0016209	NA	NA
Cluster-11030.0	NA	NA	NA	NA	NA	NA	NA	NA	NA
Cluster-11031.0	NA	NA	NA	NA	NA	NA	NA	NA	NA
Cluster-11032.0	NA	NA	NA	NA	NA	NA	NA	NA	NA
Cluster-11033.0	NA	NA	NA	NA	NA	NA	NA	NA	NA
Cluster-11034.0	NA	NA	NA	NA	NA	NA	NA	NA	NA
Cluster-11035.0	XP_002125520.1	NA	NA	Q8NFJ9	NA	NA	NA	NA	NA
Cluster-11036.0	NA	NA	NA	NA	PF05408	GO:0006508//GO:0016032//GO:0019082	GO:0004197	NA	NA
Cluster-11037.0	NA	NA	NA	NA	NA	NA	NA	NA	NA
Cluster-11038.0	NA	NA	NA	NA	NA	NA	NA	NA	NA
Cluster-11039.0	XP_001027694.2	NA	K02684	P49642	PF01896	GO:0006351//GO:0006269	GO:0016740//GO:0003896	GO:0005730//GO:0005657	KOG2851
Cluster-1104.0	NA	NA	NA	NA	NA	NA	NA	NA	NA
Cluster-11040.0	NA	NA	NA	NA	PF02207	NA	GO:0008270	NA	NA
Cluster-11041.0	NA	NA	NA	NA	NA	NA	NA	NA	NA
Cluster-11042.0	XP_012553803.1	NA	NA	NA	PF00927	GO:0018149	GO:0003810	NA	NA
Cluster-11043.0	NA	NA	NA	NA	NA	NA	NA	NA	NA
Cluster-11044.0	NA	NA	NA	NA	NA	NA	NA	NA	NA
Cluster-11045.0	NA	NA	NA	NA	NA	NA	NA	NA	NA
Cluster-11046.0	NA	NA	NA	NA	NA	NA	NA	NA	NA
Cluster-11047.0	XP_004024111.1	NA	K16465	Q06827	NA	NA	NA	NA	KOG0028
Cluster-11048.0	NA	NA	NA	NA	NA	NA	NA	NA	NA
Cluster-11049.0	NA	NA	NA	NA	NA	NA	NA	NA	NA
Cluster-1105.0	NA	NA	NA	NA	NA	NA	NA	NA	NA
Cluster-11050.0	NA	NA	NA	NA	NA	NA	NA	NA	NA
Cluster-11051.0	NA	NA	NA	NA	NA	NA	NA	NA	NA
Cluster-11052.0	CDQ88908.1	NA	NA	NA	NA	NA	NA	NA	NA
Cluster-11053.0	XP_004220955.1	NA	NA	NA	PF03381	NA	NA	GO:0016020	NA
Cluster-11054.0	NA	NA	NA	NA	PF03529	GO:0007275	GO:0003700	GO:0005634//GO:0005667	NA
Cluster-11055.0	NA	NA	NA	NA	NA	NA	NA	NA	NA
Cluster-11056.0	NA	NA	NA	NA	NA	NA	NA	NA	NA
Cluster-11057.0	NA	NA	NA	NA	NA	NA	NA	NA	NA
Cluster-11058.0	XP_011172978.1	NA	K01527	Q2KIY7	NA	NA	NA	NA	KOG2240
Cluster-11059.0	XP_002433081.1	XM_002092971.1	K09098	Q24119	PF00010	GO:0050794//GO:0006351	GO:0005488//GO:0046983	NA	NA
Cluster-11059.1	XP_002433081.1	XM_002092971.1	K09098	Q24119	PF00010	GO:0050794//GO:0006351	GO:0005488//GO:0046983	NA	NA
Cluster-1106.0	NA	NA	NA	NA	PF02336	NA	GO:0005198	GO:0019028	NA
Cluster-11060.0	XP_008197472.1	XM_002026590.1	NA	O61366	PF00651//PF02214	GO:0051260	GO:0005515	NA	NA
Cluster-11061.0	XP_001019819.2	NA	K08337	Q94CD5	PF00899	NA	GO:0008641	NA	KOG2337
Cluster-11062.0	NA	NA	NA	NA	PF04893//PF00001	GO:0007186	GO:0004930	GO:0016020//GO:0016021	NA
Cluster-11063.0	AIJ02080.1	NA	NA	P29957	PF01691	GO:0043066	GO:0005521	NA	NA
Cluster-11064.0	XP_001022651.3	NA	NA	Q8K1A0	PF07757//PF05175	NA	GO:0008168	NA	KOG3420
Cluster-11065.0	NA	NA	NA	NA	NA	NA	NA	NA	NA
Cluster-11066.0	NA	NA	NA	NA	NA	NA	NA	NA	NA
Cluster-11067.0	XP_011146125.1	NA	K08187	Q8TF71	PF01386//PF07690	GO:0006412//GO:0042254//GO:0055085	GO:0008097//GO:0003735	GO:0005840//GO:0016021	NA
Cluster-11068.0	NA	NA	NA	NA	PF12905	NA	GO:0033926	NA	NA
Cluster-11069.0	NA	NA	NA	NA	NA	NA	NA	NA	NA
Cluster-11069.1	NA	NA	NA	NA	PF16965	GO:0006874	GO:0030234	GO:0030176	NA
Cluster-11069.2	KDR15673.1	NA	K17576	Q1L994	NA	NA	NA	NA	KOG1908
Cluster-1107.0	NA	NA	NA	NA	NA	NA	NA	NA	NA
Cluster-11070.0	XP_001893046.1	NA	NA	NA	NA	NA	NA	NA	NA
Cluster-11071.0	NA	NA	NA	NA	PF15894	GO:0046325	NA	NA	NA
Cluster-11072.0	NA	NA	NA	NA	NA	NA	NA	NA	NA
Cluster-11073.0	NA	NA	NA	NA	PF01457	GO:0006508//GO:0007155	GO:0004222	GO:0016020	NA
Cluster-11074.0	NA	NA	NA	NA	NA	NA	NA	NA	NA
Cluster-11075.0	NA	NA	NA	NA	PF07213//PF06220//PF07646	GO:0050776//GO:0007165//GO:0014068	GO:0005102//GO:0005515//GO:0008270//GO:0043548	GO:0016020	NA
Cluster-11076.0	NA	NA	NA	NA	NA	NA	NA	NA	NA
Cluster-11077.0	NA	NA	NA	NA	NA	NA	NA	NA	NA
Cluster-11078.0	NA	NA	NA	NA	NA	NA	NA	NA	NA
Cluster-11079.0	XP_004035862.1	NA	NA	NA	NA	NA	NA	NA	NA
Cluster-1108.0	NA	NA	NA	NA	NA	NA	NA	NA	NA
Cluster-11080.0	XP_004035221.1	NA	NA	NA	NA	NA	NA	NA	NA
Cluster-11080.1	XP_004035221.1	NA	NA	NA	NA	NA	NA	NA	NA
Cluster-11081.0	NA	NA	NA	NA	NA	NA	NA	NA	NA
Cluster-11082.0	ETN61908.1	NA	K17702	Q9P2F8	NA	NA	NA	NA	NA
Cluster-11082.1	NA	NA	NA	NA	PF03176	NA	NA	GO:0016020	NA
Cluster-11083.0	NA	NA	NA	NA	NA	NA	NA	NA	NA
Cluster-11084.0	AII25497.1	NA	NA	P81182	NA	NA	NA	NA	NA
Cluster-11085.0	NA	NA	NA	NA	NA	NA	NA	NA	NA
Cluster-11086.0	NA	NA	NA	NA	NA	NA	NA	NA	NA
Cluster-11087.0	NA	NA	NA	NA	NA	NA	NA	NA	NA
Cluster-11088.0	NA	NA	NA	NA	PF01701	GO:0015979	NA	GO:0009522	NA
Cluster-11089.0	NA	NA	NA	NA	NA	NA	NA	NA	NA
Cluster-1109.0	NA	NA	NA	NA	NA	NA	NA	NA	NA
Cluster-11090.0	NA	NA	NA	NA	NA	NA	NA	NA	NA
Cluster-11091.0	NA	NA	NA	NA	NA	NA	NA	NA	NA
Cluster-11092.0	XP_004034761.1	NA	NA	NA	NA	NA	GO:0016740	NA	NA
Cluster-11093.0	NA	NA	NA	NA	NA	NA	NA	NA	NA
Cluster-11094.0	NA	NA	NA	NA	PF11057	NA	NA	GO:0031224	NA
Cluster-11095.0	NA	NA	NA	NA	NA	NA	NA	NA	NA
Cluster-11096.0	NA	NA	NA	NA	NA	NA	NA	NA	NA
Cluster-11097.0	NA	NA	NA	NA	PF00554//PF02932//PF01080	GO:0006811//GO:0006355	GO:0004190//GO:0003700//GO:0003677	GO:0005667//GO:0016020//GO:0016021	NA
Cluster-11098.0	NA	NA	NA	NA	NA	NA	NA	NA	NA
Cluster-11098.1	XP_002002656.1	NA	NA	NA	PF00961	NA	GO:0004519	NA	NA
Cluster-11099.0	NA	NA	NA	NA	NA	NA	NA	NA	NA
Cluster-111.0	AAF82779.1	EU293850.1	K05868	Q92162	PF02984//PF01960	GO:0042967//GO:0006526	GO:0004358	GO:0005634	NA
Cluster-1110.0	NA	NA	NA	NA	NA	NA	NA	NA	NA
Cluster-11100.0	NA	NA	NA	NA	NA	NA	NA	NA	NA
Cluster-11101.0	NA	NA	NA	NA	NA	NA	NA	NA	NA
Cluster-11102.0	NA	NA	NA	NA	NA	NA	NA	NA	NA
Cluster-11102.1	NA	NA	NA	NA	NA	NA	NA	NA	NA
Cluster-11103.0	NA	NA	NA	NA	NA	NA	NA	NA	NA
Cluster-11104.0	NA	NA	NA	NA	NA	NA	NA	NA	NA
Cluster-11105.0	NA	NA	NA	NA	NA	NA	NA	NA	NA
Cluster-11106.0	NA	NA	NA	NA	NA	NA	NA	NA	NA
Cluster-11107.0	NA	NA	NA	NA	NA	NA	NA	NA	NA
Cluster-11108.0	NA	NA	NA	NA	NA	NA	NA	NA	NA
Cluster-11109.0	NA	NA	NA	NA	NA	NA	NA	NA	NA
Cluster-1111.0	XP_002613746.1	NA	NA	NA	NA	NA	NA	NA	NA
Cluster-11110.0	NA	NA	NA	NA	NA	NA	NA	NA	NA
Cluster-11111.0	NA	NA	NA	NA	NA	NA	NA	NA	NA
Cluster-11113.0	NA	NA	NA	NA	NA	NA	NA	NA	NA
Cluster-11114.0	XP_001009056.1	NA	NA	NA	NA	NA	NA	NA	NA
Cluster-11115.0	XP_012242654.1	NA	NA	NA	NA	NA	NA	NA	NA
Cluster-11117.0	NA	NA	NA	NA	NA	NA	NA	NA	NA
Cluster-11118.0	NA	NA	NA	NA	NA	NA	NA	NA	NA
Cluster-11119.0	NA	NA	NA	NA	NA	NA	NA	NA	NA
Cluster-1112.0	NA	NA	NA	NA	NA	NA	NA	NA	NA
Cluster-11120.0	NA	NA	NA	NA	NA	NA	NA	NA	NA
Cluster-11121.0	NA	NA	NA	NA	PF07425	NA	NA	GO:0005576	NA
Cluster-11122.0	NA	NA	NA	NA	NA	NA	NA	NA	NA
Cluster-11122.1	NA	NA	NA	NA	NA	NA	NA	NA	NA
Cluster-11122.2	NA	NA	NA	NA	NA	NA	NA	NA	NA
Cluster-11122.3	NA	NA	NA	NA	NA	NA	NA	NA	NA
Cluster-11123.0	NA	NA	NA	NA	NA	NA	NA	NA	NA
Cluster-11124.0	NA	NA	NA	NA	NA	NA	NA	NA	NA
Cluster-11125.0	NA	NA	NA	NA	NA	NA	NA	NA	NA
Cluster-11126.0	XP_001428792.1	NA	NA	NA	NA	NA	NA	NA	NA
Cluster-11127.0	NA	NA	NA	NA	NA	NA	NA	NA	NA
Cluster-11128.0	NA	NA	NA	NA	NA	NA	NA	NA	NA
Cluster-11129.0	NA	NA	NA	NA	NA	NA	NA	NA	NA
Cluster-1113.0	NA	NA	NA	NA	NA	NA	NA	NA	NA
Cluster-11130.0	NA	NA	NA	NA	NA	NA	NA	NA	NA
Cluster-11131.0	NA	NA	NA	NA	NA	NA	NA	NA	NA
Cluster-11132.0	NA	NA	NA	NA	NA	NA	NA	NA	NA
Cluster-11133.0	NA	NA	NA	NA	NA	NA	NA	NA	NA
Cluster-11134.0	XP_002606745.1	NA	K09229	Q13398	PF00096//PF01363//PF13465//PF16622	NA	GO:0046872	NA	NA
Cluster-11135.0	NA	NA	NA	NA	NA	NA	NA	NA	NA
Cluster-11136.0	NA	NA	NA	NA	NA	NA	NA	NA	NA
Cluster-11137.0	XP_002933889.1	XM_008409136.1	K09087	Q00P32	PF00010//PF07527	GO:0006355	GO:0003677//GO:0046983	NA	NA
Cluster-11138.0	NA	NA	NA	NA	NA	NA	NA	NA	NA
Cluster-11138.1	NA	NA	NA	NA	NA	NA	NA	NA	NA
Cluster-1114.0	NA	NA	NA	NA	NA	NA	NA	NA	NA
Cluster-11140.0	NA	NA	NA	NA	NA	NA	NA	NA	NA
Cluster-11141.0	NA	NA	NA	NA	NA	NA	NA	NA	NA
Cluster-11142.0	NA	NA	NA	NA	NA	NA	NA	NA	NA
Cluster-11143.0	NA	NA	NA	NA	NA	NA	NA	NA	NA
Cluster-11144.0	NA	NA	NA	NA	NA	NA	NA	NA	NA
Cluster-11145.0	XP_001426741.1	NA	NA	Q5PQ44	NA	NA	NA	NA	NA
Cluster-11146.0	XP_011504997.1	NA	NA	Q3MII6	PF00564	NA	GO:0005515	NA	NA
Cluster-11147.0	NA	NA	NA	NA	NA	NA	NA	NA	NA
Cluster-11148.0	NA	NA	NA	NA	NA	NA	NA	NA	NA
Cluster-11149.0	NA	NA	NA	NA	NA	NA	NA	NA	NA
Cluster-1115.0	NA	NA	NA	NA	NA	NA	NA	NA	NA
Cluster-11150.0	NA	NA	NA	NA	NA	NA	NA	NA	NA
Cluster-11151.0	NA	NA	NA	NA	NA	NA	NA	NA	NA
Cluster-11152.0	NA	NA	NA	NA	NA	NA	NA	NA	NA
Cluster-11154.0	XP_001030163.1	NA	NA	Q54RZ2	NA	NA	NA	NA	KOG2946
Cluster-11155.0	NA	NA	NA	NA	NA	NA	NA	NA	NA
Cluster-11156.0	NA	NA	NA	NA	NA	NA	NA	NA	NA
Cluster-11157.0	NA	NA	NA	NA	NA	NA	NA	NA	NA
Cluster-11158.0	NA	NA	NA	NA	NA	NA	NA	NA	NA
Cluster-11159.0	NA	NA	NA	NA	PF00649	GO:0006355	GO:0003700//GO:0003677//GO:0005507	GO:0005667//GO:0005634	NA
Cluster-1116.0	NA	NA	NA	NA	NA	NA	NA	NA	NA
Cluster-11160.0	NA	NA	NA	NA	PF05399	NA	NA	GO:0016021	NA
Cluster-11161.0	NA	NA	NA	NA	PF08037	GO:0007165//GO:0019953	GO:0000772	GO:0005576	NA
Cluster-11163.0	NA	NA	NA	NA	NA	NA	NA	NA	NA
Cluster-11164.0	NA	NA	NA	NA	NA	NA	NA	NA	NA
Cluster-11164.1	NA	NA	NA	NA	NA	NA	NA	NA	NA
Cluster-11165.0	NA	NA	NA	NA	NA	NA	NA	NA	NA
Cluster-11166.0	NA	NA	NA	NA	NA	NA	NA	NA	NA
Cluster-11167.0	NA	NA	NA	NA	NA	NA	NA	NA	NA
Cluster-11168.0	NA	NA	NA	Q9S170	PF00313	GO:0006355	GO:0003677	NA	KOG3070
Cluster-11169.0	NA	NA	NA	NA	NA	NA	NA	NA	NA
Cluster-1117.0	NA	NA	NA	NA	NA	NA	NA	NA	NA
Cluster-11170.0	NA	NA	NA	NA	NA	NA	NA	NA	NA
Cluster-11171.0	XP_012544104.1	NA	K09368	Q07916	PF00046//PF00157	GO:0006355	GO:0003700//GO:0003677	GO:0005667	NA
Cluster-11172.0	NA	NA	NA	NA	NA	NA	NA	NA	NA
Cluster-11173.0	NA	NA	NA	NA	NA	NA	NA	NA	NA
Cluster-11174.0	NA	NA	NA	NA	PF09416	GO:0000184	GO:0003677//GO:0005524//GO:0004386//GO:0008270	GO:0005737	NA
Cluster-11175.0	NA	NA	NA	NA	NA	NA	NA	NA	NA
Cluster-11176.0	NA	NA	NA	NA	NA	NA	NA	NA	NA
Cluster-11177.0	XP_005496900.1	NA	NA	NA	PF00108	GO:0008152	GO:0016747	NA	NA
Cluster-11178.0	NA	NA	NA	NA	NA	NA	NA	NA	NA
Cluster-11179.0	NA	NA	NA	NA	NA	NA	NA	NA	NA
Cluster-1118.0	NA	NA	NA	NA	NA	NA	NA	NA	NA
Cluster-11180.0	NA	NA	NA	NA	NA	NA	NA	NA	NA
Cluster-11181.0	NA	NA	NA	NA	NA	NA	NA	NA	NA
Cluster-11182.0	XP_001435742.1	NA	K08960	Q9JMK2	NA	GO:0009069//GO:0016310//GO:0006468	GO:0005524//GO:0004674	NA	KOG1164
Cluster-11182.1	XP_001435742.1	XM_012551775.1	K08959	P42158	PF05445//PF06293//PF07714//PF00069	GO:0006468//GO:0016310//GO:0009069	GO:0005524//GO:0004672//GO:0016773//GO:0004674	GO:0016020	KOG1164
Cluster-11183.0	NA	NA	NA	NA	NA	NA	NA	NA	NA
Cluster-11184.0	XP_005186164.1	NA	NA	NA	NA	NA	NA	NA	NA
Cluster-11185.0	NA	NA	NA	NA	NA	NA	NA	NA	NA
Cluster-11187.0	NA	NA	NA	NA	NA	NA	NA	NA	NA
Cluster-11189.0	NA	NA	NA	NA	NA	NA	NA	NA	NA
Cluster-1119.0	ELT98052.1	NA	K17777	Q2KIV2	PF07195	GO:0007155	NA	GO:0009288	KOG3479
Cluster-11190.0	NA	NA	NA	NA	NA	NA	NA	NA	NA
Cluster-11191.0	NA	NA	NA	NA	NA	NA	NA	NA	NA
Cluster-11192.0	NA	NA	NA	NA	NA	NA	NA	NA	NA
Cluster-11193.0	NA	NA	NA	NA	NA	NA	NA	NA	NA
Cluster-11194.0	NA	NA	NA	NA	NA	NA	NA	NA	NA
Cluster-11195.0	XP_001024648.1	NA	NA	NA	NA	NA	NA	NA	NA
Cluster-11196.0	NA	NA	NA	NA	PF08408	GO:0006260	GO:0003887	GO:0042575	NA
Cluster-11197.0	NA	NA	NA	NA	NA	NA	NA	NA	NA
Cluster-11198.0	NA	NA	NA	NA	PF09265	GO:0055114//GO:0009690	GO:0050660//GO:0019139	NA	NA
Cluster-11199.0	CEM29215.1	NA	NA	Q6P829	PF01591	GO:0006000//GO:0006013	GO:0003873//GO:0005524	NA	KOG3039
Cluster-112.0	NA	AF498268.1	NA	NA	PF01439//PF02068	NA	GO:0008270//GO:0046872	NA	NA
Cluster-1120.0	NA	NA	NA	NA	NA	NA	NA	NA	NA
Cluster-11200.0	NA	NA	NA	NA	NA	NA	NA	NA	NA
Cluster-11201.0	NA	NA	NA	NA	NA	NA	NA	NA	NA
Cluster-11202.0	XP_011564412.1	NA	NA	NA	PF13903	NA	NA	GO:0016021	NA
Cluster-11203.0	XP_001186509.2	NA	NA	P04323	PF00665//PF15761//PF02845//PF13683//PF09020	GO:0015074//GO:0050765	GO:0005515	GO:0005634	NA
Cluster-11203.1	XP_001186509.2	NA	NA	P04323	PF02845//PF09020//PF13683//PF00665//PF15761	GO:0050765//GO:0015074	GO:0005515	GO:0005634	NA
Cluster-11203.2	XP_001186509.2	NA	NA	P04323	PF15761//PF00665//PF13683//PF09020//PF02845	GO:0015074//GO:0050765	GO:0005515	GO:0005634	NA
Cluster-11204.0	NA	NA	NA	NA	PF08039	NA	NA	GO:0005739	NA
Cluster-11205.0	NA	NA	NA	NA	PF02422//PF00904	GO:0031424	GO:0005200	GO:0005737//GO:0005856//GO:0005882	NA
Cluster-11206.0	NA	NA	NA	NA	NA	NA	NA	NA	NA
Cluster-11207.0	NA	NA	NA	NA	NA	NA	NA	NA	NA
Cluster-11208.0	NA	NA	NA	NA	NA	NA	NA	NA	NA
Cluster-11209.0	CBY39248.1	NA	NA	Q91XP5	PF02932	GO:0006811	NA	GO:0016020	NA
Cluster-1121.0	AGS57596.1	XM_005950688.1	NA	P50238	PF03884//PF08996//PF00412//PF02069//PF08488	GO:0009069//GO:0006260//GO:0016310	GO:0008270//GO:0001882//GO:0046872//GO:0003887//GO:0004674	GO:0042575//GO:0016021	KOG1700
Cluster-11210.0	AGC12530.1	JQ952585.1	K09311	P83950	PF06085//PF10152//PF00046	GO:0019064	GO:0003677	GO:0071203//GO:0019867	NA
Cluster-11211.0	XP_001328170.1	NA	NA	O96432	NA	NA	NA	NA	NA
Cluster-11212.0	XP_007885377.1	NA	NA	Q6BRB3	NA	NA	NA	NA	NA
Cluster-11212.1	XP_007885377.1	NA	NA	Q6BRB3	NA	NA	NA	NA	NA
Cluster-11213.0	CCC50182.1	NA	NA	Q9UT33	NA	NA	NA	NA	KOG2923
Cluster-11214.0	NA	NA	NA	NA	NA	NA	NA	NA	NA
Cluster-11215.0	NA	NA	NA	NA	NA	NA	NA	NA	NA
Cluster-11216.0	NA	NA	NA	NA	NA	NA	NA	NA	NA
Cluster-11217.0	XP_001022515.1	NA	NA	NA	PF00036//PF13202//PF13499//PF13833//PF13405	NA	GO:0005509	NA	NA
Cluster-11218.0	XP_011444203.1	AF526243.1	K02995	O76756	PF03894	GO:0005975	GO:0016832	NA	KOG3283
Cluster-11219.0	NA	NA	NA	NA	NA	NA	NA	NA	NA
Cluster-1122.0	XP_011412303.1	NA	NA	NA	PF15281//PF17064	GO:1903818//GO:0042998//GO:0030431//GO:0032222	GO:0071253//GO:0034235	GO:0005802	NA
Cluster-11220.0	NA	NA	NA	NA	NA	NA	NA	NA	NA
Cluster-11221.0	NA	NA	NA	NA	NA	NA	NA	NA	NA
Cluster-11222.0	NA	NA	NA	NA	NA	NA	NA	NA	NA
Cluster-11223.0	NA	NA	NA	NA	NA	NA	NA	NA	NA
Cluster-11224.0	NA	NA	NA	NA	NA	NA	NA	NA	NA
Cluster-11225.0	BAR45630.1	NA	NA	NA	PF07677	NA	NA	GO:0005576	NA
Cluster-11226.0	NA	NA	NA	NA	NA	NA	NA	NA	NA
Cluster-11227.0	NA	NA	NA	NA	NA	NA	NA	NA	NA
Cluster-11227.1	NA	NA	NA	NA	NA	NA	NA	NA	NA
Cluster-11228.0	NA	NA	NA	NA	NA	NA	NA	NA	NA
Cluster-11229.0	XP_001746437.1	NA	NA	NA	PF09009	NA	GO:0047286	NA	NA
Cluster-1123.0	NA	NA	NA	NA	PF13367//PF00093	NA	GO:0005515//GO:0008233	NA	NA
Cluster-11230.0	NA	NA	NA	NA	PF01395	NA	GO:0005549	NA	NA
Cluster-11231.0	NA	NA	NA	NA	NA	NA	NA	NA	NA
Cluster-11232.0	NA	NA	NA	NA	NA	NA	NA	NA	NA
Cluster-11233.0	NA	NA	NA	NA	NA	NA	NA	NA	NA
Cluster-11234.0	NA	NA	NA	NA	NA	NA	NA	NA	NA
Cluster-11235.0	NA	NA	NA	NA	PF12199	NA	GO:0001848	GO:0005615	NA
Cluster-11236.0	NA	NA	NA	NA	NA	NA	NA	NA	NA
Cluster-11237.0	NA	NA	NA	NA	NA	NA	NA	NA	NA
Cluster-11238.0	NA	NA	NA	NA	NA	NA	NA	NA	NA
Cluster-11239.0	NA	NA	NA	NA	NA	NA	NA	NA	NA
Cluster-11240.0	NA	NA	NA	NA	PF00435	NA	GO:0005515	NA	NA
Cluster-11241.0	NA	NA	NA	NA	NA	NA	NA	NA	NA
Cluster-11242.0	NA	NA	NA	NA	NA	NA	NA	NA	NA
Cluster-11243.0	NA	NA	NA	NA	NA	NA	NA	NA	NA
Cluster-11244.0	NA	NA	NA	NA	PF03515	GO:0009405	NA	NA	NA
Cluster-11245.0	NA	NA	NA	NA	NA	NA	NA	NA	NA
Cluster-11246.0	NA	NA	NA	NA	NA	NA	NA	NA	NA
Cluster-11247.0	NA	NA	NA	NA	NA	NA	NA	NA	NA
Cluster-11248.0	NA	NA	NA	NA	NA	NA	NA	NA	NA
Cluster-11249.0	NA	NA	NA	NA	NA	NA	NA	NA	NA
Cluster-1125.0	NA	NA	NA	NA	PF09507	GO:0006260	NA	GO:0005634	NA
Cluster-11250.0	BAD93041.1	AK296113.1	K12893	O35326	PF00076	NA	GO:0003676	NA	KOG0106
Cluster-11251.0	NA	NA	NA	NA	NA	NA	NA	NA	NA
Cluster-11252.0	NA	NA	NA	NA	NA	NA	NA	NA	NA
Cluster-11253.0	NA	NA	NA	NA	NA	NA	NA	NA	NA
Cluster-11254.0	NA	NA	NA	NA	PF07562	GO:0007186	GO:0004930	NA	NA
Cluster-11255.0	NA	NA	NA	NA	NA	NA	NA	NA	NA
Cluster-11257.0	NA	NA	NA	NA	NA	NA	NA	NA	NA
Cluster-11257.1	NA	NA	NA	NA	NA	NA	NA	NA	NA
Cluster-11257.2	EFX88872.1	NA	NA	NA	PF00452	GO:0042981	NA	NA	NA
Cluster-11257.3	XP_008556313.1	NA	K08747	Q96BD0	PF03137	GO:0006810	GO:0005215	GO:0016020	NA
Cluster-11257.4	NA	NA	NA	NA	NA	NA	NA	NA	NA
Cluster-11257.5	XP_006610033.1	XM_001969275.1	K14353	Q9H2Y9	PF00050//PF07690//PF07648//PF03137	GO:0055085//GO:0006810	GO:0005215//GO:0005515	GO:0016020//GO:0016021	NA
Cluster-11257.6	XP_008556313.1	NA	K14353	NA	NA	NA	NA	NA	NA
Cluster-11257.7	XP_002433182.1	XM_001969275.1	K14353	Q8HYW2	PF03137//PF07648//PF00050//PF07690	GO:0055085//GO:0006810	GO:0005215//GO:0005515	GO:0016021//GO:0016020	KOG3626
Cluster-11258.0	NA	NA	NA	NA	PF00031	NA	GO:0004869	NA	NA
Cluster-11259.0	NA	NA	NA	NA	NA	NA	NA	NA	NA
Cluster-1126.0	NA	NA	NA	NA	NA	NA	NA	NA	NA
Cluster-11260.0	NA	NA	NA	NA	PF05478	NA	NA	GO:0016021	NA
Cluster-11261.0	NA	NA	NA	NA	NA	NA	NA	NA	NA
Cluster-11262.0	XP_011332081.1	NA	NA	NA	PF03261//PF05843	GO:0045859//GO:0006397	GO:0016534	GO:0016533//GO:0005634	NA
Cluster-11262.1	XP_012279018.1	NA	NA	NA	NA	NA	NA	NA	NA
Cluster-11263.0	NA	NA	NA	NA	NA	NA	NA	NA	NA
Cluster-11264.0	NA	NA	NA	NA	NA	NA	NA	NA	NA
Cluster-11265.0	NA	NA	NA	NA	NA	NA	NA	NA	NA
Cluster-11266.0	NA	NA	NA	NA	NA	NA	NA	NA	NA
Cluster-11267.0	XP_001603879.2	NA	K05124	Q08345	NA	NA	NA	NA	KOG1094
Cluster-11268.0	NA	NA	NA	NA	NA	NA	NA	NA	NA
Cluster-11269.0	NA	NA	NA	NA	NA	NA	NA	NA	NA
Cluster-1127.0	NA	NA	NA	NA	NA	NA	NA	NA	NA
Cluster-11270.0	NA	NA	NA	NA	PF03117	GO:0016032	NA	GO:0019033	NA
Cluster-11270.1	NA	NA	NA	NA	PF03117	GO:0016032	NA	GO:0019033	NA
Cluster-11271.0	NA	NA	NA	NA	NA	NA	NA	NA	NA
Cluster-11272.0	NA	NA	NA	NA	NA	NA	NA	NA	NA
Cluster-11273.0	NA	NA	NA	NA	NA	NA	NA	NA	NA
Cluster-11274.0	NA	NA	NA	NA	NA	NA	NA	NA	NA
Cluster-11274.1	NA	NA	NA	NA	NA	NA	NA	NA	NA
Cluster-11275.0	XP_004031328.1	NA	K08864	Q86UE8	NA	GO:0016310//GO:0007178//GO:0009069//GO:0006260//GO:0000186	GO:0003887//GO:0004709//GO:0005524	GO:0042575	KOG1151
Cluster-11276.0	NA	NA	NA	NA	NA	NA	NA	NA	NA
Cluster-11278.0	NA	NA	NA	NA	NA	NA	NA	NA	NA
Cluster-11279.0	NA	NA	NA	NA	NA	NA	NA	NA	NA
Cluster-1128.0	NA	NA	NA	NA	NA	NA	NA	NA	NA
Cluster-11280.0	XP_004035369.1	NA	K01265	Q54WU3	NA	NA	GO:0008233	NA	KOG2738
Cluster-11281.0	NA	NA	NA	NA	PF01909	NA	GO:0016779	NA	NA
Cluster-11282.0	NA	NA	NA	NA	NA	NA	NA	NA	NA
Cluster-11283.0	NA	NA	NA	NA	NA	NA	NA	NA	NA
Cluster-11284.0	NA	NA	NA	NA	NA	NA	NA	NA	NA
Cluster-11285.0	NA	NA	NA	NA	NA	NA	NA	NA	NA
Cluster-11286.0	NA	NA	NA	NA	NA	NA	NA	NA	NA
Cluster-11286.1	NA	NA	NA	NA	NA	NA	NA	NA	NA
Cluster-11287.0	NA	NA	NA	NA	NA	NA	NA	NA	NA
Cluster-11287.1	NA	NA	NA	NA	NA	NA	NA	NA	NA
Cluster-11288.0	NA	NA	NA	NA	NA	NA	NA	NA	NA
Cluster-11289.0	NA	NA	NA	NA	NA	NA	NA	NA	NA
Cluster-1129.0	NA	NA	NA	NA	NA	NA	NA	NA	NA
Cluster-11290.0	KFM82209.1	NA	NA	NA	PF00041	NA	GO:0005515	NA	NA
Cluster-11291.0	XP_001436303.1	NA	NA	NA	NA	NA	NA	NA	KOG0800
Cluster-11292.0	NA	NA	NA	NA	NA	NA	NA	NA	NA
Cluster-11293.0	NA	NA	NA	NA	NA	NA	NA	NA	NA
Cluster-11294.0	NA	NA	NA	NA	NA	NA	NA	NA	NA
Cluster-11295.0	NA	NA	NA	NA	NA	NA	NA	NA	NA
Cluster-11296.0	NA	NA	NA	NA	NA	NA	NA	NA	NA
Cluster-11297.0	NA	NA	NA	NA	NA	NA	NA	NA	NA
Cluster-11298.0	NA	NA	NA	NA	NA	NA	NA	NA	NA
Cluster-11299.0	NA	NA	NA	NA	NA	NA	NA	NA	NA
Cluster-113.0	AAQ54611.1	AF302788.1	NA	Q43767	NA	NA	NA	NA	NA
Cluster-1130.0	NA	NA	NA	NA	NA	NA	NA	NA	NA
Cluster-11300.0	NA	NA	NA	NA	NA	NA	NA	NA	NA
Cluster-11301.0	XP_011450425.1	NA	NA	P26932	NA	NA	NA	NA	NA
Cluster-11302.0	XP_001008480.1	NA	NA	NA	NA	NA	NA	NA	NA
Cluster-11303.0	NA	NA	NA	NA	NA	NA	NA	NA	NA
Cluster-11304.0	NA	NA	NA	NA	PF06330	GO:0016106//GO:0016114	GO:0045482	NA	NA
Cluster-11305.0	NA	NA	NA	NA	NA	NA	NA	NA	NA
Cluster-11306.0	NA	NA	NA	NA	NA	NA	NA	NA	NA
Cluster-11307.0	XP_001962236.1	NA	K00699	Q9TSL6	PF00201//PF00178//PF04101	GO:0008152//GO:0006355	GO:0016758//GO:0003700//GO:0043565	GO:0005667	NA
Cluster-11308.0	NA	NA	NA	NA	NA	NA	NA	NA	NA
Cluster-11309.0	NA	NA	NA	NA	NA	NA	NA	NA	NA
Cluster-1131.0	NA	NA	NA	NA	NA	NA	NA	NA	NA
Cluster-11310.0	NA	NA	NA	NA	NA	NA	NA	NA	NA
Cluster-11310.1	NA	NA	NA	NA	NA	NA	NA	NA	NA
Cluster-11311.0	NA	NA	NA	NA	NA	NA	NA	NA	NA
Cluster-11312.0	NA	NA	NA	NA	NA	NA	NA	NA	NA
Cluster-11313.0	NA	NA	NA	NA	NA	NA	NA	NA	NA
Cluster-11314.0	XP_008194286.1	XM_011559906.1	K15107	Q9H936	NA	NA	NA	NA	KOG0750
Cluster-11315.0	NA	NA	NA	NA	NA	NA	NA	NA	NA
Cluster-11317.0	EFO61457.1	NA	K00974	P21269	NA	NA	NA	NA	KOG2159
Cluster-11318.0	NA	NA	NA	NA	NA	NA	NA	NA	NA
Cluster-11319.0	NA	NA	NA	NA	NA	NA	NA	NA	NA
Cluster-1132.0	NA	NA	NA	NA	PF16839	GO:0098542	NA	NA	NA
Cluster-11320.0	NA	NA	NA	NA	PF01299	NA	NA	GO:0016020	NA
Cluster-11321.0	NA	NA	NA	NA	PF01885	GO:0006388	GO:0016772	NA	NA
Cluster-11322.0	NA	NA	NA	NA	PF11616	GO:0006479//GO:0006554	GO:0018024	NA	NA
Cluster-11322.1	NA	NA	NA	NA	NA	NA	NA	NA	NA
Cluster-11322.2	NA	NA	NA	NA	NA	NA	NA	NA	NA
Cluster-11322.3	NA	NA	NA	NA	NA	NA	NA	NA	NA
Cluster-11322.4	NA	NA	NA	NA	NA	NA	NA	NA	NA
Cluster-11322.5	NA	NA	NA	NA	NA	NA	NA	NA	NA
Cluster-11323.0	XP_011536705.1	XM_011538403.1	K05853	P16615	PF00122//PF01342	NA	GO:0003677//GO:0046872//GO:0000166	NA	KOG0202
Cluster-11324.0	NA	NA	NA	NA	NA	NA	NA	NA	NA
Cluster-11325.0	NA	NA	NA	NA	NA	NA	NA	NA	NA
Cluster-11326.0	NA	NA	NA	NA	NA	NA	NA	NA	NA
Cluster-11327.0	NA	NA	NA	NA	NA	NA	NA	NA	NA
Cluster-11328.0	NA	NA	NA	NA	NA	NA	NA	NA	NA
Cluster-11328.1	NA	NA	NA	NA	NA	NA	NA	NA	NA
Cluster-11329.0	XP_011161602.1	NA	K05195	Q61603	PF02931//PF02932	GO:0006811//GO:0006810	GO:0005230	GO:0016020	NA
Cluster-1133.0	NA	NA	NA	NA	PF02187//PF00240//PF14560	GO:0007050	GO:0005515	NA	KOG0003
Cluster-11330.0	NA	NA	NA	NA	NA	NA	NA	NA	NA
Cluster-11331.0	NA	NA	NA	NA	NA	NA	NA	NA	NA
Cluster-11332.0	NA	NA	NA	NA	NA	NA	NA	NA	NA
Cluster-11333.0	NA	NA	NA	NA	NA	NA	NA	NA	NA
Cluster-11334.0	NA	NA	NA	NA	NA	NA	NA	NA	NA
Cluster-11335.0	XP_011556150.1	NA	NA	NA	PF05790//PF07095//PF13895	GO:0007155	GO:0005515	GO:0016021//GO:0009276	NA
Cluster-11336.0	NA	NA	NA	NA	NA	NA	NA	NA	NA
Cluster-11337.0	NA	NA	NA	NA	PF10439	GO:0042742	NA	NA	NA
Cluster-11338.0	XP_007424087.1	XM_011536112.1	NA	NA	NA	NA	NA	NA	NA
Cluster-11339.0	NA	NA	NA	NA	NA	NA	NA	NA	NA
Cluster-1134.0	XP_011451503.1	NA	NA	A1L2P2	PF07544	GO:0006357	GO:0001104	GO:0016592	NA
Cluster-11340.0	XP_004030375.1	NA	K08269	Q5ZJH6	NA	NA	GO:0004672	NA	KOG0595
Cluster-11341.0	NA	NA	NA	NA	NA	NA	NA	NA	NA
Cluster-11342.0	NA	NA	NA	NA	PF03836//PF04977//PF07716//PF02183//PF06401//PF00170//PF01166	GO:0006355//GO:0007049//GO:0007165//GO:0007264	GO:0043565//GO:0008201//GO:0050750//GO:0003700//GO:0005096	GO:0005783//GO:0005667	NA
Cluster-11343.0	NA	NA	NA	NA	NA	NA	NA	NA	NA
Cluster-11344.0	NA	NA	NA	NA	PF00819	GO:0044564	NA	NA	NA
Cluster-11345.0	NA	NA	NA	NA	NA	NA	NA	NA	NA
Cluster-11346.0	NA	NA	NA	NA	NA	NA	NA	NA	NA
Cluster-11347.0	NA	NA	NA	NA	NA	NA	NA	NA	NA
Cluster-11348.0	XP_001438390.1	NA	NA	NA	NA	NA	NA	NA	NA
Cluster-11349.0	NA	NA	NA	NA	NA	NA	NA	NA	NA
Cluster-1135.0	NA	NA	NA	NA	NA	NA	NA	NA	NA
Cluster-11350.0	NA	NA	NA	NA	NA	NA	NA	NA	NA
Cluster-11351.0	NA	NA	NA	NA	NA	NA	NA	NA	NA
Cluster-11352.0	NA	NA	NA	NA	NA	NA	NA	NA	NA
Cluster-11353.0	EJY66839.1	NA	NA	O13737	NA	NA	NA	NA	NA
Cluster-11354.0	NA	NA	NA	NA	NA	NA	NA	NA	NA
Cluster-11355.0	EFA82688.1	NA	NA	P05095	PF00435//PF13405//PF13833//PF00036//PF13202//PF13499	NA	GO:0005509//GO:0005515	NA	KOG0035
Cluster-11356.1	NA	NA	NA	NA	NA	NA	NA	NA	NA
Cluster-11357.0	XP_001435960.1	NA	NA	Q58741	PF13414//PF13181//PF00659//PF00515	NA	GO:0005515	NA	NA
Cluster-11357.1	NA	NA	NA	NA	NA	NA	NA	NA	NA
Cluster-11358.0	NA	NA	NA	NA	NA	NA	NA	NA	NA
Cluster-11359.0	XP_002137332.1	NA	NA	NA	NA	NA	NA	NA	NA
Cluster-1136.0	EKC33018.1	NA	NA	NA	NA	NA	NA	NA	NA
Cluster-11360.0	XP_002771715.1	NA	NA	NA	NA	NA	NA	NA	NA
Cluster-11361.0	XP_003384600.1	NA	K09584	Q92249	PF00288//PF00085	GO:0045454	GO:0005524	NA	KOG0191
Cluster-11362.0	NA	NA	NA	NA	PF01414//PF00008//PF01080//PF11057	GO:0007154	GO:0005515//GO:0004190	GO:0016021//GO:0016020//GO:0031224	NA
Cluster-11363.0	NA	NA	NA	NA	NA	NA	NA	NA	NA
Cluster-11365.0	NA	NA	NA	NA	NA	NA	NA	NA	NA
Cluster-11367.0	NA	NA	NA	NA	NA	NA	NA	NA	NA
Cluster-11367.1	NA	NA	NA	NA	NA	NA	NA	NA	NA
Cluster-11367.2	NA	NA	NA	NA	PF00540	NA	GO:0005198	NA	NA
Cluster-11367.3	NA	NA	NA	NA	NA	NA	NA	NA	NA
Cluster-11367.4	NA	NA	NA	NA	NA	NA	NA	NA	NA
Cluster-11369.0	NA	NA	NA	NA	NA	NA	NA	NA	NA
Cluster-1137.0	NA	NA	NA	NA	NA	NA	NA	NA	NA
Cluster-11370.0	NA	NA	NA	NA	NA	NA	NA	NA	NA
Cluster-11371.0	NA	NA	NA	NA	NA	NA	NA	NA	NA
Cluster-11371.1	NA	NA	NA	NA	NA	NA	NA	NA	NA
Cluster-11372.0	XP_008481315.1	NA	K00108	P18172	PF05199//PF00732	GO:0055114	GO:0050660//GO:0016614	NA	NA
Cluster-11373.0	NA	NA	NA	NA	NA	NA	NA	NA	NA
Cluster-11374.0	NA	NA	NA	NA	PF04517	GO:0019054	GO:0004857	NA	NA
Cluster-11374.1	NA	NA	NA	NA	PF02511	GO:0006231//GO:0006206	GO:0050797//GO:0050660	NA	NA
Cluster-11375.0	EKF27546.1	NA	NA	Q17ZY4	NA	NA	NA	NA	NA
Cluster-11376.0	NA	NA	NA	NA	NA	NA	NA	NA	NA
Cluster-11377.0	NA	NA	NA	NA	NA	NA	NA	NA	NA
Cluster-11378.0	NA	NA	NA	NA	NA	NA	NA	NA	NA
Cluster-11379.0	NA	NA	NA	NA	PF05417	GO:0016032//GO:0019082	NA	NA	NA
Cluster-1138.0	EKC23355.1	NA	NA	O60356	NA	NA	NA	NA	NA
Cluster-11380.0	XP_002055220.1	NA	K08367	P22814	PF00853	GO:0006355	GO:0003700//GO:0003677	GO:0005667	KOG3982
Cluster-11381.0	CDW90727.1	NA	NA	NA	NA	NA	NA	NA	NA
Cluster-11382.0	NA	NA	NA	NA	NA	NA	NA	NA	NA
Cluster-11383.0	NA	NA	NA	NA	PF01805	GO:0006396	GO:0003723	NA	NA
Cluster-11383.1	NA	NA	NA	NA	NA	NA	NA	NA	NA
Cluster-11383.2	NA	NA	NA	NA	NA	NA	NA	NA	NA
Cluster-11384.0	XP_012283659.1	NA	K19513	Q80U30	NA	NA	NA	NA	KOG2219
Cluster-11385.0	NA	NA	NA	NA	NA	NA	NA	NA	NA
Cluster-11385.1	NA	NA	NA	NA	NA	NA	NA	NA	NA
Cluster-11385.2	NA	NA	NA	NA	PF02637	NA	GO:0016884	NA	NA
Cluster-11385.3	NA	NA	NA	NA	PF01443//PF01580//PF01637//PF00437//PF00005//PF03193//PF00931//PF00910	GO:0006810	GO:0005525//GO:0003924//GO:0003723//GO:0005524//GO:0016887//GO:0003677//GO:0000166//GO:0003724//GO:0043531	NA	NA
Cluster-11386.0	NA	NA	NA	NA	NA	NA	NA	NA	NA
Cluster-11387.0	NA	NA	NA	NA	NA	NA	NA	NA	NA
Cluster-11387.1	NA	NA	NA	NA	NA	NA	NA	NA	NA
Cluster-11388.0	XP_009049647.1	NA	NA	NA	PF00219	GO:0001558	GO:0005520	GO:0016942//GO:0005576	NA
Cluster-11389.0	ACQ45454.1	NA	K01346	P00765	PF00089	GO:0006508	GO:0004252	NA	NA
Cluster-11389.1	ADB66711.1	NA	K01312	P00765	PF00089	GO:0006508	GO:0004252	NA	NA
Cluster-1139.0	XP_011454409.1	NA	K13044	Q14103	PF00076//PF16367//PF08777	NA	GO:0003676//GO:0003723	NA	KOG4205
Cluster-11390.0	NA	NA	NA	NA	NA	NA	NA	NA	NA
Cluster-11391.0	NA	NA	NA	NA	NA	NA	NA	NA	NA
Cluster-11392.0	NA	NA	NA	NA	NA	NA	NA	NA	NA
Cluster-11393.0	NA	NA	NA	NA	NA	NA	NA	NA	NA
Cluster-11394.0	NA	NA	NA	NA	NA	NA	NA	NA	NA
Cluster-11395.0	NA	NA	NA	NA	NA	NA	NA	NA	NA
Cluster-11396.0	NA	NA	NA	NA	NA	NA	NA	NA	NA
Cluster-11397.0	EJY87757.1	NA	K01528	Q08877	NA	NA	NA	NA	KOG0446
Cluster-11398.0	XP_011238261.1	NA	K17845	Q9UJN7	PF13465//PF00096//PF04995	GO:0017004//GO:0015886	GO:0046872	GO:0016021	NA
Cluster-11399.0	NA	NA	NA	NA	PF02892//PF13465//PF06467//PF01428//PF13912//PF00096	NA	GO:0003677//GO:0046872//GO:0008270	NA	KOG1721
Cluster-11399.1	NA	NA	NA	NA	PF06467//PF13465//PF02892//PF00096//PF01428//PF13912	NA	GO:0003677//GO:0046872//GO:0008270	NA	KOG1721
Cluster-11399.2	NA	XM_005814604.1	NA	NA	NA	NA	NA	NA	NA
Cluster-114.0	AAG25718.1	LN598276.1	NA	NA	PF00095	NA	GO:0030414	GO:0005576	NA
Cluster-1140.0	NA	NA	NA	NA	NA	NA	NA	NA	NA
Cluster-11400.0	XP_001454547.1	NA	NA	P46313	PF00487	GO:0006629	NA	NA	NA
Cluster-11401.0	XP_002601347.1	NA	NA	NA	NA	NA	NA	NA	NA
Cluster-11402.0	NA	NA	NA	NA	NA	NA	NA	NA	NA
Cluster-11403.0	NA	NA	NA	NA	NA	NA	NA	NA	NA
Cluster-11404.0	NA	NA	NA	NA	NA	NA	NA	NA	NA
Cluster-11405.0	XP_012267886.1	NA	NA	NA	NA	NA	NA	NA	NA
Cluster-11406.0	NA	NA	NA	NA	NA	NA	NA	NA	NA
Cluster-11407.0	NA	NA	NA	NA	PF01810//PF09296	GO:0006865	GO:0016787	GO:0016020	NA
Cluster-11408.0	KHJ45576.1	XM_009336512.1	K11251	P08991	PF00125	NA	GO:0003677	NA	KOG1757
Cluster-11409.0	NA	NA	NA	NA	NA	NA	NA	NA	NA
Cluster-1141.0	NA	NA	NA	NA	NA	NA	NA	NA	NA
Cluster-11410.0	CCW71427.1	NA	NA	NA	NA	NA	NA	NA	NA
Cluster-11411.0	NA	NA	NA	NA	NA	NA	NA	NA	NA
Cluster-11412.0	NA	NA	NA	NA	NA	NA	NA	NA	NA
Cluster-11413.0	NA	NA	NA	NA	NA	NA	NA	NA	NA
Cluster-11414.0	NA	NA	NA	NA	NA	NA	NA	NA	NA
Cluster-11415.0	NA	NA	NA	NA	NA	NA	NA	NA	NA
Cluster-11416.0	NA	NA	NA	NA	NA	NA	NA	NA	NA
Cluster-11417.0	XP_001471426.1	AY961577.1	K12845	Q6P8E9	NA	GO:0042254	GO:0003723	GO:0005730//GO:0005840	KOG3387
Cluster-11418.0	EFA03572.1	NA	NA	NA	PF13895//PF15096	NA	GO:0005515	GO:0016021	NA
Cluster-11418.1	XP_011552356.1	NA	NA	NA	PF15096//PF13895	NA	GO:0005515	GO:0016021	NA
Cluster-11419.0	XP_001014636.1	NA	NA	NA	NA	NA	NA	NA	NA
Cluster-1142.0	NA	NA	NA	NA	NA	NA	NA	NA	NA
Cluster-11420.0	NA	NA	NA	NA	PF00845	GO:0046740	GO:0003677	GO:0033644	NA
Cluster-11421.0	NA	NA	NA	NA	PF03145	GO:0007275//GO:0006511	NA	GO:0005634	NA
Cluster-11421.1	NA	NA	NA	NA	NA	NA	NA	NA	NA
Cluster-11422.0	NA	NA	NA	NA	NA	NA	NA	NA	NA
Cluster-11422.1	NA	NA	NA	NA	NA	NA	NA	NA	NA
Cluster-11423.0	NA	NA	NA	NA	NA	NA	NA	NA	NA
Cluster-11424.0	NA	NA	NA	NA	NA	NA	NA	NA	NA
Cluster-11425.0	NA	NA	NA	NA	NA	NA	NA	NA	NA
Cluster-11426.0	NA	NA	NA	NA	NA	NA	NA	NA	NA
Cluster-11427.0	XP_012766122.1	NA	NA	Q8ICR0	PF07714//PF00069	GO:0006468	GO:0004672//GO:0005524	NA	NA
Cluster-11428.0	NA	NA	NA	NA	NA	NA	NA	NA	NA
Cluster-11429.0	NA	NA	NA	NA	NA	NA	NA	NA	NA
Cluster-1143.0	NA	NA	NA	NA	NA	NA	NA	NA	NA
Cluster-11430.0	NA	NA	NA	NA	NA	NA	NA	NA	NA
Cluster-11431.0	NA	NA	NA	NA	NA	NA	NA	NA	NA
Cluster-11432.0	NA	NA	NA	NA	NA	NA	NA	NA	NA
Cluster-11433.0	NA	NA	NA	NA	NA	NA	NA	NA	NA
Cluster-11433.1	NA	NA	NA	NA	NA	NA	NA	NA	NA
Cluster-11434.0	NA	NA	NA	NA	NA	NA	NA	NA	NA
Cluster-11435.0	XP_974694.1	NA	K02966	Q8T5Z4	PF01090	GO:0006412//GO:0042254	GO:0003735	GO:0005840	KOG3411
Cluster-11436.0	NA	NA	NA	NA	NA	NA	NA	NA	NA
Cluster-11437.0	NA	NA	NA	NA	NA	NA	NA	NA	NA
Cluster-11438.0	NA	NA	NA	NA	PF09726	NA	NA	GO:0016021	NA
Cluster-11439.0	NA	NA	NA	NA	NA	NA	NA	NA	NA
Cluster-1144.0	NA	NA	NA	NA	NA	NA	NA	NA	NA
Cluster-11440.0	NA	NA	NA	NA	NA	NA	NA	NA	NA
Cluster-11441.0	NA	NA	NA	NA	NA	NA	NA	NA	NA
Cluster-11442.0	NA	NA	NA	NA	NA	NA	NA	NA	NA
Cluster-11443.0	NA	NA	NA	NA	PF08476	NA	GO:0016791	NA	NA
Cluster-11444.0	NA	NA	NA	NA	NA	NA	NA	NA	NA
Cluster-11445.0	NA	NA	NA	NA	NA	NA	NA	NA	NA
Cluster-11446.0	NA	NA	NA	NA	NA	NA	NA	NA	NA
Cluster-11447.0	NA	NA	NA	NA	NA	NA	NA	NA	NA
Cluster-11448.0	NA	NA	NA	NA	NA	NA	NA	NA	NA
Cluster-11449.0	NA	NA	NA	NA	NA	NA	NA	NA	NA
Cluster-1145.0	XP_009050265.1	NA	K14791	Q99LL5	PF00400	NA	GO:0005515	NA	KOG0270
Cluster-11450.0	EFX82300.1	NA	NA	NA	NA	NA	NA	NA	NA
Cluster-11450.1	NA	NA	NA	NA	NA	NA	NA	NA	NA
Cluster-11451.0	NA	NA	NA	NA	NA	NA	NA	NA	NA
Cluster-11452.0	NA	NA	NA	NA	NA	NA	NA	NA	NA
Cluster-11453.0	XP_011877143.1	NA	NA	P87061	PF07646//PF07941//PF06112//PF01344	GO:0006813	GO:0005515//GO:0030955//GO:0005249	GO:0016021//GO:0019028//GO:0008076	KOG4693
Cluster-11453.1	NA	NA	NA	NA	NA	NA	NA	NA	NA
Cluster-11453.2	XP_012142706.1	NA	NA	NA	PF07646//PF01344	NA	GO:0005515	NA	NA
Cluster-11455.0	NA	NA	NA	NA	NA	NA	NA	NA	NA
Cluster-11456.0	NA	NA	NA	NA	PF05720	GO:0007155	NA	NA	NA
Cluster-11457.0	NA	NA	NA	NA	NA	NA	NA	NA	NA
Cluster-11457.1	AAM47017.1	KC595306.1	K05313	Q38PU4	PF08114//PF10613//PF00060	GO:0007268//GO:0007165//GO:0006811//GO:0050790	GO:0030234//GO:0005234//GO:0004970	GO:0016020	KOG1052
Cluster-11457.2	NA	NA	NA	NA	NA	NA	NA	NA	NA
Cluster-11458.0	XP_002140785.1	NA	K00635	Q9SLD2	NA	NA	NA	NA	KOG0380
Cluster-11459.0	NA	NA	NA	NA	NA	NA	NA	NA	NA
Cluster-1146.0	NA	NA	NA	NA	NA	NA	NA	NA	NA
Cluster-11460.0	NA	NA	NA	NA	NA	NA	NA	NA	NA
Cluster-11461.0	NA	NA	NA	NA	NA	NA	NA	NA	NA
Cluster-11462.0	NA	NA	NA	NA	NA	NA	NA	NA	NA
Cluster-11463.0	NA	NA	NA	NA	NA	NA	NA	NA	NA
Cluster-11464.0	NA	NA	NA	NA	PF00471	GO:0042254//GO:0006412	GO:0003735	GO:0005840//GO:0005622	NA
Cluster-11465.0	NA	NA	NA	NA	NA	NA	NA	NA	NA
Cluster-11466.0	NA	NA	NA	NA	NA	NA	NA	NA	NA
Cluster-11467.0	NA	NA	NA	NA	NA	NA	NA	NA	NA
Cluster-11468.0	NA	NA	NA	NA	NA	NA	NA	NA	NA
Cluster-11469.0	NA	NA	NA	NA	NA	NA	NA	NA	NA
Cluster-1147.0	XP_009059316.1	NA	NA	NA	NA	NA	NA	NA	NA
Cluster-11470.0	NA	NA	NA	NA	NA	NA	NA	NA	NA
Cluster-11471.0	XP_001014205.3	NA	NA	Q54QY3	NA	NA	NA	NA	KOG3103
Cluster-11472.0	NA	NA	NA	NA	NA	NA	NA	NA	NA
Cluster-11473.0	NA	NA	NA	NA	PF08116	GO:0009405	NA	GO:0005576	NA
Cluster-11473.1	NA	NA	NA	NA	NA	NA	NA	NA	NA
Cluster-11474.0	EFA74910.1	NA	K07897	P36411	PF13176//PF00071	GO:0007264	GO:0005525//GO:0005515	NA	KOG0394
Cluster-11475.0	NA	NA	NA	NA	PF07710	GO:0051262	NA	NA	NA
Cluster-11476.0	NA	NA	NA	NA	NA	NA	NA	NA	NA
Cluster-11477.0	NA	NA	NA	NA	PF02148//PF05715//PF02067	NA	GO:0046872//GO:0008270	GO:0045202	NA
Cluster-11478.0	NA	NA	NA	NA	NA	NA	NA	NA	NA
Cluster-11479.0	NA	NA	NA	NA	NA	NA	NA	NA	NA
Cluster-1148.0	NA	NA	NA	NA	NA	NA	NA	NA	NA
Cluster-11480.0	NA	NA	NA	NA	NA	NA	NA	NA	NA
Cluster-11481.0	NA	NA	NA	NA	NA	NA	NA	NA	NA
Cluster-11482.0	NA	NA	NA	NA	NA	NA	NA	NA	NA
Cluster-11482.1	NA	NA	NA	NA	NA	NA	NA	NA	NA
Cluster-11482.2	NA	NA	NA	NA	NA	NA	NA	NA	NA
Cluster-11482.3	NA	NA	NA	NA	NA	NA	NA	NA	NA
Cluster-11482.4	NA	NA	NA	NA	NA	NA	NA	NA	NA
Cluster-11483.0	NA	NA	NA	NA	PF01239	GO:0018342	GO:0008318	NA	NA
Cluster-11484.0	NA	NA	NA	NA	NA	NA	NA	NA	NA
Cluster-11485.0	XP_004207490.2	NA	NA	NA	NA	NA	NA	NA	NA
Cluster-11486.0	NA	NA	NA	NA	NA	NA	NA	NA	NA
Cluster-11487.0	NA	NA	NA	NA	NA	NA	NA	NA	NA
Cluster-11488.0	NA	NA	NA	NA	NA	NA	NA	NA	NA
Cluster-11489.0	AHN53443.1	NA	NA	P10394	PF00599//PF13683//PF00665	GO:0015074//GO:0015992	GO:0015078	GO:0055036//GO:0033644	NA
Cluster-1149.0	NA	NA	NA	NA	NA	NA	NA	NA	NA
Cluster-11490.0	NA	NA	NA	NA	NA	NA	NA	NA	NA
Cluster-11491.0	NA	NA	NA	NA	NA	NA	NA	NA	NA
Cluster-11492.0	NA	NA	NA	NA	NA	NA	NA	NA	NA
Cluster-11493.0	NA	NA	NA	NA	NA	NA	NA	NA	NA
Cluster-11494.0	XP_001023312.1	NA	NA	Q92616	NA	NA	NA	NA	KOG1242
Cluster-11495.0	XP_012524789.1	HM217841.1	K03124	P29052	PF00382//PF02984//PF01857//PF04545	GO:0006352//GO:0006355//GO:0051726	GO:0003700//GO:0016987//GO:0003677//GO:0017025	GO:0005634//GO:0005667	KOG1597
Cluster-11495.1	XP_012524789.1	HM217841.1	K03124	P29052	PF00382//PF04545//PF02984//PF01857	GO:0006352//GO:0051726//GO:0006355	GO:0003700//GO:0016987//GO:0003677//GO:0017025	GO:0005667//GO:0005634	KOG1597
Cluster-11496.0	AAM43914.1	XM_001025231.3	K07375	P11857	NA	NA	NA	NA	KOG1375
Cluster-11497.0	NA	NA	NA	NA	NA	NA	NA	NA	NA
Cluster-11498.0	NA	NA	NA	NA	NA	NA	NA	NA	NA
Cluster-11499.0	NA	NA	NA	NA	NA	NA	NA	NA	NA
Cluster-115.0	CCJ09772.1	XM_009143497.1	NA	Q42641	NA	NA	NA	NA	NA
Cluster-1150.0	XP_011428548.1	NA	K03249	Q4R5B8	PF01398	NA	GO:0005515	NA	KOG2975
Cluster-11500.0	NA	NA	NA	NA	NA	NA	NA	NA	NA
Cluster-11501.0	XP_008473824.1	NA	NA	P55202	PF00211	GO:0009190//GO:0035556	GO:0016849	NA	KOG1023
Cluster-11502.0	NA	NA	NA	NA	NA	NA	NA	NA	NA
Cluster-11503.0	NA	NA	NA	NA	NA	NA	NA	NA	NA
Cluster-11505.0	NA	NA	NA	NA	NA	NA	NA	NA	NA
Cluster-11506.0	NA	NA	NA	NA	NA	NA	NA	NA	NA
Cluster-11507.0	XP_010875321.1	NA	NA	A3KN33	PF07645//PF00008	NA	GO:0005515//GO:0005509	NA	KOG1217
Cluster-11508.0	EJY75125.1	NA	NA	NA	NA	NA	NA	NA	NA
Cluster-11509.0	NA	NA	NA	NA	NA	NA	NA	NA	NA
Cluster-1151.0	NA	NA	NA	NA	NA	NA	NA	NA	NA
Cluster-11510.0	XP_002611965.1	NA	NA	Q6B4Z5	PF13465	NA	GO:0046872//GO:0005488	NA	NA
Cluster-11510.1	NA	NA	NA	NA	NA	NA	NA	NA	NA
Cluster-11510.2	XP_002611965.1	NA	NA	NA	NA	NA	GO:0003676//GO:0008270	GO:0005622	NA
Cluster-11510.3	NA	NA	NA	NA	NA	NA	NA	NA	NA
Cluster-11510.4	NA	NA	NA	NA	NA	NA	NA	NA	NA
Cluster-11510.5	NA	NA	NA	NA	NA	NA	NA	NA	NA
Cluster-11511.0	NA	NA	NA	NA	NA	NA	NA	NA	NA
Cluster-11512.0	NA	NA	NA	NA	NA	NA	NA	NA	NA
Cluster-11513.0	NA	NA	NA	NA	NA	NA	NA	NA	NA
Cluster-11514.0	XP_005803936.1	NA	NA	Q7UZZ9	NA	NA	NA	NA	NA
Cluster-11515.0	XP_011403803.1	NA	NA	Q561Y0	NA	NA	NA	NA	NA
Cluster-11516.0	NA	XM_011545250.1	NA	NA	PF01239	GO:0018342	GO:0008318	NA	NA
Cluster-11517.0	NA	NA	NA	NA	PF06459//PF11744//PF06213//PF02535//PF01080//PF02166//PF02932//PF04147//PF02724//PF02862	GO:0009236//GO:0007165//GO:0006874//GO:0055085//GO:0015743//GO:0006811//GO:0006355//GO:0030521//GO:0006270//GO:0006816//GO:0030001	GO:0003677//GO:0005496//GO:0004882//GO:0004190//GO:0005219//GO:0046872//GO:0046873	GO:0016021//GO:0005634//GO:0005622//GO:0016020//GO:0032040	NA
Cluster-11519.0	NA	NA	NA	NA	NA	NA	NA	NA	NA
Cluster-1152.0	NA	NA	NA	NA	NA	NA	NA	NA	NA
Cluster-11520.0	NA	NA	NA	NA	NA	NA	NA	NA	NA
Cluster-11521.0	NA	NA	NA	NA	NA	NA	NA	NA	NA
Cluster-11522.0	NA	NA	NA	NA	NA	NA	NA	NA	NA
Cluster-11523.0	NA	NA	NA	NA	NA	NA	NA	NA	NA
Cluster-11524.0	NA	NA	NA	NA	NA	NA	NA	NA	NA
Cluster-11525.0	NA	NA	NA	NA	NA	NA	NA	NA	NA
Cluster-11526.0	NA	NA	NA	NA	NA	NA	NA	NA	NA
Cluster-11527.0	NA	NA	NA	NA	NA	NA	NA	NA	NA
Cluster-11528.0	NA	NA	NA	NA	NA	NA	NA	NA	NA
Cluster-11529.0	NA	NA	NA	NA	NA	NA	NA	NA	NA
Cluster-1153.0	NA	NA	NA	NA	NA	NA	NA	NA	NA
Cluster-11530.0	NA	NA	NA	NA	PF06058	GO:0043085//GO:0000290	GO:0008047	NA	NA
Cluster-11531.0	NA	NA	NA	NA	NA	NA	NA	NA	NA
Cluster-11532.0	NA	NA	NA	NA	NA	NA	NA	NA	NA
Cluster-11533.0	NA	NA	NA	NA	NA	NA	NA	NA	NA
Cluster-11534.0	NA	NA	NA	NA	NA	NA	NA	NA	NA
Cluster-11535.0	NA	NA	NA	NA	NA	NA	NA	NA	NA
Cluster-11536.0	NA	NA	NA	NA	NA	NA	NA	NA	NA
Cluster-11537.0	NA	NA	NA	NA	NA	NA	NA	NA	NA
Cluster-11538.0	XP_012783424.1	KJ904605.1	K03245	Q5ZKA4	PF08597//PF02724//PF07851//PF04636	GO:0006270//GO:1901031//GO:0006446	GO:0003743	GO:0016021//GO:0005737//GO:0005840//GO:0005634//GO:0005852	NA
Cluster-11539.0	NA	NA	NA	NA	NA	NA	NA	NA	NA
Cluster-11540.0	XP_004039218.1	NA	NA	Q759T9	NA	NA	GO:0003824	NA	KOG2019
Cluster-11541.0	XP_001617767.1	NA	NA	A2YW91	NA	NA	NA	NA	NA
Cluster-11542.0	XP_008884467.1	NA	K16219	A2XMJ1	PF08241//PF05891//PF00891	GO:0008152//GO:0006480	GO:0008168//GO:0008171	NA	KOG3178
Cluster-11543.0	NA	NA	NA	NA	NA	NA	NA	NA	NA
Cluster-11544.0	NA	NA	NA	NA	NA	NA	NA	NA	NA
Cluster-11545.0	NA	NA	NA	NA	NA	NA	NA	NA	NA
Cluster-11546.0	NA	NA	NA	NA	NA	NA	NA	NA	NA
Cluster-11547.0	NA	NA	NA	NA	NA	NA	NA	NA	NA
Cluster-11548.0	NA	NA	NA	NA	PF15741	GO:0007165//GO:0006355	GO:0042974	GO:0005667	NA
Cluster-11549.0	NA	NA	NA	NA	NA	NA	NA	NA	NA
Cluster-11549.1	NA	NA	NA	NA	NA	NA	NA	NA	NA
Cluster-1155.0	XP_005103436.1	NA	K03955	Q94519	NA	NA	NA	NA	KOG1748
Cluster-11550.0	NA	NA	NA	NA	NA	NA	NA	NA	NA
Cluster-11550.1	NA	NA	NA	NA	NA	NA	NA	NA	NA
Cluster-11551.0	NA	NA	NA	NA	NA	NA	NA	NA	NA
Cluster-11552.0	NA	NA	NA	NA	NA	NA	NA	NA	NA
Cluster-11553.0	NA	NA	NA	NA	PF12242	GO:0055114	GO:0016491	NA	NA
Cluster-11554.0	XP_004030288.1	NA	K03283	Q24789	NA	NA	GO:0005524	NA	KOG0101
Cluster-11555.0	NA	NA	NA	NA	NA	NA	NA	NA	NA
Cluster-11556.0	NA	NA	NA	NA	NA	NA	NA	NA	NA
Cluster-11557.0	XP_002141159.1	NA	NA	NA	PF13639//PF12906	NA	GO:0005515//GO:0008270	NA	NA
Cluster-11558.0	NA	NA	NA	NA	NA	NA	NA	NA	NA
Cluster-11559.0	NA	NA	NA	NA	NA	NA	NA	NA	NA
Cluster-1156.0	NA	NA	NA	O32231	NA	NA	NA	NA	NA
Cluster-11560.0	NA	NA	NA	NA	NA	NA	NA	NA	NA
Cluster-11561.0	XP_005099396.1	NA	K02137	Q24439	PF03894//PF00213	GO:0005975//GO:0015986	GO:0046933//GO:0016832	GO:0045259	KOG1662
Cluster-11562.0	NA	NA	NA	NA	NA	NA	NA	NA	NA
Cluster-11563.0	NA	NA	NA	NA	NA	NA	NA	NA	NA
Cluster-11564.0	NA	NA	NA	NA	NA	NA	NA	NA	NA
Cluster-11565.0	NA	NA	NA	NA	NA	NA	NA	NA	NA
Cluster-11566.0	NA	NA	NA	NA	NA	NA	NA	NA	NA
Cluster-11567.0	NA	NA	NA	NA	PF16525	NA	GO:0020037	NA	NA
Cluster-11568.0	NA	NA	NA	NA	NA	NA	NA	NA	NA
Cluster-11569.0	NA	NA	NA	NA	NA	NA	NA	NA	NA
Cluster-1157.0	NA	NA	NA	NA	PF05297//PF07415//PF01080//PF06213//PF04889//PF11705//PF04147//PF04546//PF06524//PF03286//PF05887//PF03896	GO:0019042//GO:0000398//GO:0006355//GO:0006352//GO:0006359//GO:0019087//GO:0009236	GO:0003700//GO:0003677//GO:0004190//GO:0008270//GO:0016987	GO:0016020//GO:0032040//GO:0005667//GO:0005681//GO:0019031//GO:0016021//GO:0005634//GO:0005789//GO:0033644	NA
Cluster-11570.0	NA	NA	NA	NA	PF09432	GO:0006406//GO:0006368	NA	GO:0000446	NA
Cluster-11571.0	XP_002595326.1	XM_001141364.2	K09207	Q99612	PF13465//PF00096	NA	GO:0046872	NA	NA
Cluster-11572.0	NA	NA	NA	NA	NA	NA	NA	NA	NA
Cluster-11573.0	NA	NA	NA	NA	NA	NA	NA	NA	NA
Cluster-11574.0	XP_001439737.1	NA	K10587	Q05086	PF00632	GO:0016567	GO:0004842	NA	NA
Cluster-11575.0	NA	NA	NA	NA	NA	NA	NA	NA	NA
Cluster-11575.1	NA	NA	NA	NA	NA	NA	NA	NA	NA
Cluster-11576.0	NA	NA	NA	NA	NA	NA	NA	NA	NA
Cluster-11577.0	NA	NA	NA	NA	NA	NA	NA	NA	NA
Cluster-11578.0	NA	NA	NA	NA	NA	NA	NA	NA	NA
Cluster-11579.0	NA	NA	NA	NA	NA	NA	NA	NA	NA
Cluster-1158.0	XP_011438167.1	XM_011439865.1	K12837	Q24562	PF00076//PF16367//PF08831	GO:0006955//GO:0006886//GO:0007165//GO:0019882	GO:0003676//GO:0042289	GO:0016020//GO:0042613	KOG0120
Cluster-11580.0	NA	NA	NA	NA	NA	NA	NA	NA	NA
Cluster-11581.0	NA	NA	NA	NA	NA	NA	NA	NA	NA
Cluster-11583.0	NA	NA	NA	NA	NA	NA	NA	NA	NA
Cluster-11584.0	XP_003450755.1	XM_006613932.1	K09511	Q7NBW0	NA	NA	NA	NA	KOG0714
Cluster-11585.0	ELK37527.1	NA	NA	NA	PF04554//PF07945	GO:0042546//GO:0009405//GO:0009664	GO:0005199	GO:0005618//GO:0005576	NA
Cluster-11586.0	NA	NA	NA	NA	NA	NA	NA	NA	NA
Cluster-11587.0	NA	NA	NA	NA	NA	NA	NA	NA	NA
Cluster-11588.0	NA	NA	NA	NA	NA	NA	NA	NA	NA
Cluster-11588.1	NA	NA	NA	NA	NA	NA	NA	NA	NA
Cluster-11588.2	NA	NA	NA	NA	NA	NA	NA	NA	NA
Cluster-11588.3	NA	NA	NA	NA	NA	NA	NA	NA	NA
Cluster-11589.0	EFX69881.1	NA	NA	Q0P410	NA	NA	NA	NA	NA
Cluster-1159.0	NA	NA	NA	NA	NA	NA	NA	NA	NA
Cluster-11590.0	NA	NA	NA	NA	NA	NA	NA	NA	NA
Cluster-11592.0	NA	NA	NA	NA	NA	NA	NA	NA	NA
Cluster-11593.0	NA	NA	NA	NA	NA	NA	NA	NA	NA
Cluster-11593.1	NA	NA	NA	NA	NA	NA	NA	NA	NA
Cluster-11594.0	NA	NA	NA	NA	NA	NA	NA	NA	NA
Cluster-11595.0	NA	NA	NA	NA	NA	NA	NA	NA	NA
Cluster-11596.0	NA	NA	NA	NA	NA	NA	NA	NA	NA
Cluster-11597.0	NA	NA	NA	NA	NA	NA	NA	NA	NA
Cluster-11598.0	NA	NA	NA	NA	NA	NA	NA	NA	NA
Cluster-11599.0	NA	NA	NA	NA	PF00335//PF01478	NA	GO:0004190	GO:0016021//GO:0016020	NA
Cluster-116.0	NA	NA	NA	NA	NA	NA	NA	NA	NA
Cluster-1160.0	NA	NA	NA	NA	NA	NA	NA	NA	NA
Cluster-11600.0	NA	NA	NA	NA	NA	NA	NA	NA	NA
Cluster-11601.0	NA	NA	NA	NA	NA	NA	NA	NA	NA
Cluster-11602.0	NA	NA	NA	NA	NA	NA	NA	NA	NA
Cluster-11603.0	NA	NA	NA	NA	NA	NA	NA	NA	NA
Cluster-11604.0	NA	NA	NA	NA	NA	NA	NA	NA	NA
Cluster-11604.1	NA	NA	NA	NA	NA	NA	NA	NA	NA
Cluster-11605.0	NA	NA	NA	NA	NA	NA	NA	NA	NA
Cluster-11606.0	NA	NA	NA	NA	NA	NA	NA	NA	NA
Cluster-11607.0	XP_011344222.1	NA	NA	Q22460	NA	NA	NA	NA	NA
Cluster-11608.0	NA	NA	NA	NA	NA	NA	NA	NA	NA
Cluster-11609.0	EFA76135.1	NA	NA	NA	PF01833	NA	GO:0005515	NA	NA
Cluster-1161.0	XP_011425198.1	NA	NA	O43396	NA	NA	NA	NA	KOG0908
Cluster-11610.0	NA	NA	NA	NA	NA	NA	NA	NA	NA
Cluster-11610.1	NA	NA	NA	NA	NA	NA	NA	NA	NA
Cluster-11611.0	XP_012265497.1	NA	K09628	Q6BEA2	PF00089	GO:0006508	GO:0004252	NA	NA
Cluster-11612.0	NA	NA	NA	NA	NA	NA	NA	NA	NA
Cluster-11613.0	XP_001747236.1	NA	K06184	Q6MG08	NA	NA	NA	NA	KOG0927
Cluster-11614.0	NA	NA	NA	NA	NA	NA	NA	NA	NA
Cluster-11615.0	KDR08642.1	NA	NA	Q9BZH6	PF00392//PF03280	GO:0006355//GO:0006457	GO:0003700//GO:0051082	GO:0016020//GO:0005667	NA
Cluster-11615.1	KDR08642.1	NA	NA	Q9BZH6	PF03280//PF00392	GO:0006457//GO:0006355	GO:0003700//GO:0051082	GO:0005667//GO:0016020	NA
Cluster-11615.2	NA	NA	NA	NA	NA	NA	NA	NA	NA
Cluster-11616.0	NA	NA	NA	NA	NA	NA	NA	NA	NA
Cluster-11617.0	NA	NA	NA	NA	NA	NA	NA	NA	NA
Cluster-11618.0	NA	NA	NA	NA	NA	NA	NA	NA	NA
Cluster-11619.0	XP_002611243.1	NA	K10513	Q8BX22	PF00096//PF04216//PF13465//PF02150//PF04988	GO:0006144//GO:0006206//GO:0006351	GO:0046872//GO:0003899//GO:0003677	GO:0005634//GO:0005737//GO:0005730	NA
Cluster-1162.0	NA	NA	NA	NA	NA	NA	NA	NA	NA
Cluster-11620.0	NA	NA	NA	NA	NA	NA	NA	NA	NA
Cluster-11621.0	NA	NA	NA	NA	NA	NA	NA	NA	NA
Cluster-11622.0	EFA11214.1	XM_008201346.1	K14427	Q9JIS8	NA	NA	NA	NA	KOG2082
Cluster-11623.0	NA	NA	NA	NA	NA	NA	NA	NA	NA
Cluster-11624.0	NA	NA	NA	NA	NA	NA	NA	NA	NA
Cluster-11625.0	NA	NA	NA	NA	NA	NA	NA	NA	NA
Cluster-11627.0	NA	NA	NA	NA	NA	NA	NA	NA	NA
Cluster-11628.0	XP_001455801.1	NA	NA	NA	NA	NA	NA	NA	NA
Cluster-11628.1	NA	NA	NA	NA	PF00076	NA	GO:0003676	NA	NA
Cluster-11629.0	XP_004057378.1	NM_003366.3	K00415	P22695	NA	NA	NA	NA	KOG2067
Cluster-1163.0	NA	NA	NA	NA	PF03910	NA	NA	GO:0019012	NA
Cluster-11630.0	EPY38791.1	NA	NA	NA	PF08445//PF13673//PF00583//PF13508	GO:0042967	GO:0016747//GO:0008080	NA	NA
Cluster-11631.0	XP_011535054.1	XM_011536753.1	K17975	Q86UP2	PF05929//PF10459//PF08702//PF15898//PF03730//PF05615//PF10186//PF02601//PF06810//PF04799	GO:0008053//GO:0006303//GO:0006397//GO:0010508//GO:0019069//GO:0051258//GO:0006308//GO:0030168//GO:0007165	GO:0005102//GO:0004003//GO:0030674//GO:0070009//GO:0008239//GO:0008855//GO:0005198//GO:0003677//GO:0019901//GO:0003924	GO:0000445//GO:0016021//GO:0009318//GO:0005577//GO:0005657//GO:0005741	NA
Cluster-11632.0	XP_001023996.2	NA	K08056	Q10057	PF00085	GO:0045454	NA	NA	KOG0190
Cluster-11633.0	NA	NA	NA	NA	NA	NA	NA	NA	NA
Cluster-11634.0	NA	NA	NA	NA	NA	NA	NA	NA	NA
Cluster-11635.0	XP_011446139.1	NA	K02727	P25788	PF10584//PF00227	GO:0051603//GO:0006511	GO:0004175//GO:0004298	GO:0005839//GO:0019773	KOG0184
Cluster-11636.0	NA	NA	NA	NA	NA	NA	NA	NA	NA
Cluster-11637.0	XP_011983440.1	XM_011526424.1	K11827	P62744	NA	NA	NA	NA	KOG0935
Cluster-11638.0	NA	NA	NA	NA	NA	NA	NA	NA	NA
Cluster-11638.1	NA	NA	NA	NA	PF01114	GO:0007586//GO:0016042	GO:0008047	GO:0005576	NA
Cluster-11639.0	NA	NA	NA	NA	NA	NA	NA	NA	NA
Cluster-1164.0	XP_011449580.1	NA	K00940	P56597	PF00334	GO:0006183//GO:0006165//GO:0006206//GO:0006241//GO:0006228//GO:0006144	GO:0004550	NA	KOG0888
Cluster-11640.0	NA	NA	NA	NA	NA	NA	NA	NA	NA
Cluster-11641.0	NA	NA	NA	NA	NA	NA	NA	NA	NA
Cluster-11642.0	NA	NA	NA	NA	NA	NA	NA	NA	NA
Cluster-11643.0	NA	NA	NA	NA	NA	NA	NA	NA	NA
Cluster-11644.0	NA	NA	NA	NA	NA	NA	NA	NA	NA
Cluster-11645.0	NA	NA	NA	NA	NA	NA	NA	NA	NA
Cluster-11646.0	NA	NA	NA	NA	NA	NA	NA	NA	NA
Cluster-11646.1	NA	NA	NA	NA	NA	NA	NA	NA	NA
Cluster-11647.0	NA	NA	NA	NA	NA	NA	NA	NA	NA
Cluster-11648.0	NA	NA	NA	NA	NA	NA	NA	NA	NA
Cluster-11648.1	NA	NA	NA	NA	NA	NA	NA	NA	NA
Cluster-11649.0	NA	NA	NA	NA	PF01692	GO:0030683	NA	NA	NA
Cluster-1165.0	XP_002736497.1	NA	NA	Q8VHI7	PF07851//PF01019	GO:0006749//GO:0006693//GO:0019530//GO:0006691	GO:0003840	GO:0016021	NA
Cluster-11650.0	NA	NA	NA	NA	NA	NA	NA	NA	NA
Cluster-11651.0	NA	NA	NA	NA	NA	NA	NA	NA	NA
Cluster-11652.0	NA	NA	NA	NA	NA	NA	NA	NA	NA
Cluster-11653.0	NA	NA	NA	NA	NA	NA	NA	NA	NA
Cluster-11654.0	XP_009024499.1	NA	NA	W7MPI5	PF03119	GO:0006260//GO:0006281	GO:0003911	NA	NA
Cluster-11655.0	NA	NA	NA	NA	NA	NA	NA	NA	NA
Cluster-11656.0	XP_001017518.1	NA	NA	Q66I67	NA	NA	NA	NA	NA
Cluster-11658.0	NA	NA	NA	NA	NA	NA	NA	NA	NA
Cluster-11659.0	NA	NA	NA	NA	NA	NA	NA	NA	NA
Cluster-1166.0	XP_011449018.1	NA	K14808	Q8TDD1	PF08147	NA	GO:0005524//GO:0003723//GO:0016818	GO:0005634	KOG0337
Cluster-11660.0	NA	NA	NA	NA	PF03938//PF02166//PF03261//PF00335//PF02601	GO:0006308//GO:0007165//GO:0045859//GO:0030521//GO:0006355	GO:0008855//GO:0051082//GO:0005496//GO:0003677//GO:0004882//GO:0016534	GO:0005634//GO:0016533//GO:0016021//GO:0009318	NA
Cluster-11661.0	CDI78052.1	NA	NA	NA	PF05109	GO:0019058	NA	GO:0019031	NA
Cluster-11662.0	NA	NA	NA	NA	NA	NA	NA	NA	NA
Cluster-11663.0	NA	NA	NA	NA	NA	NA	NA	NA	NA
Cluster-11664.0	NA	NA	NA	NA	NA	NA	NA	NA	NA
Cluster-11665.0	NA	NA	NA	NA	NA	NA	NA	NA	NA
Cluster-11666.0	NA	NA	NA	NA	NA	NA	NA	NA	NA
Cluster-11668.0	NA	NA	NA	NA	NA	NA	NA	NA	NA
Cluster-11669.0	NA	NA	NA	NA	NA	NA	NA	NA	NA
Cluster-1167.0	XP_001461025.1	NA	K02951	P49196	NA	NA	NA	GO:0005622	KOG3406
Cluster-11670.0	NA	NA	NA	NA	NA	NA	NA	NA	NA
Cluster-11671.0	NA	NA	NA	NA	NA	NA	NA	NA	NA
Cluster-11672.0	CEM31064.1	NA	K12818	Q54F05	NA	NA	NA	NA	KOG0922
Cluster-11672.1	XP_002364450.1	NA	K12818	Q54F05	PF04408	NA	GO:0004386	NA	KOG0922
Cluster-11672.2	CEM31064.1	NA	K12818	A2A4P0	NA	NA	NA	NA	KOG0922
Cluster-11673.0	NA	NA	NA	NA	NA	NA	NA	NA	NA
Cluster-11674.0	NA	NA	NA	NA	NA	NA	NA	NA	NA
[truncated: 136,307 more rows]
