# Supplementary material for: Comparative transcriptome analysis of Eogammarus possjeticus at different hydrostatic pressure and temperature exposures
Source: Sci Rep. 2019 Mar 5;9:3456. doi: 10.1038/s41598-019-39716-y (PMC6401005; doi:10.1038/s41598-019-39716-y)
Supplement: Supplementary file 3 — Table S2 [file 41598_2019_39716_MOESM3_ESM.xlsx]

## Sheet: ALL_annot
Title page Comparative transcriptome analysis of Eogammarus possjeticus at different hydrostatic pressure and temperature exposures Jiawei Chen [1, 2], Helu Liu [1], Shanya Cai [1, 2] and Haibin Zhang [1, *] 1 Institute of Deep-sea Science and Engineering, Chinese Academy of Sciences, Sanya 572000, China 2 University of Chinese Academy of Sciences, Beijing 100049, China *Author for correspondence…
Table S2. The read counts and normalised FPKM of unigenes. T20P0.1: 20 °C, 0.1 MPa; T20P15: 20 °C, 15 MPa; T15P0.1: 15 °C, 0.1 MPa; T15P15: 15 °C, 15 MPa; T10P0.1: 10 °C, 0.1 MPa; T10P15: 10 °C, 15 MPa.
Gene ID	Read counts of T20P0.1	Read counts of T20P15	Read counts of T15P0.1	Read counts of T15P15	Read counts of T10P0.1	Read counts of T10P15	FPKM of T20P0.1	FPKM of T20P15	FPKM of T15P0.1	FPKM of T15P15	FPKM of T10P0.1	FPKM of T10P15
Cluster-0.0	0	0	0	0	0	16	0	0	0	0	0	1.13
Cluster-1.0	0	0	0	0	0	49	0	0	0	0	0	4.08
Cluster-10.0	0	0	0	0	0	13	0	0	0	0	0	1.19
Cluster-100.0	0	0	0	0	0	10	0	0	0	0	0	1.05
Cluster-1000.0	0	0	0	0	11	0	0	0	0	0	1.52	0
Cluster-10000.0	0	7	1	3	0	0	0	0.8	0.12	0.39	0	0
Cluster-10001.0	0	0	0	0	2	0	0	0	0	0	0.48	0
Cluster-10002.0	0	2	2.32	3	0	0	0	0.18	0.21	0.3	0	0
Cluster-10002.1	1	0	0	2	1	0	0.08	0	0	0.18	0.09	0
Cluster-10003.0	0	2	0	2	0	1	0	0.27	0	0.3	0	0.14
Cluster-10004.0	0	0	1	0	0	0	0	0	1.33	0	0	0
Cluster-10005.0	0	0	0	0	0	0	0	0	0	0	0	0
Cluster-10006.0	0	1	1	3	0	2	0	0.26	0.24	0.86	0	0.53
Cluster-10008.0	0	6	0	3	2	3	0	0.4	0	0.22	0.15	0.22
Cluster-10009.0	0	2	0	0	0	2	0	0.94	0	0	0	0.93
Cluster-1001.0	0	0	0	0	16	0	0	0	0	0	4.66	0
Cluster-10010.0	0	0	0	0	0	0	0	0	0	0	0	0
Cluster-10011.0	0	3	1	0	1	9	0	0.19	0.06	0	0.07	0.62
Cluster-10012.0	0	0	0	1	1	1	0	0	0	0.25	0.25	0.23
Cluster-10012.1	5	0	4	0	0	1	2.13	0	1.44	0	0	0.41
Cluster-10012.2	0	1	0	0	0	0	0	0.81	0	0	0	0
Cluster-10013.0	0	2	3	3	1	2	0	0.21	0.33	0.36	0.12	0.23
Cluster-10014.0	0	1	2	0	0	3	0	0.12	0.25	0	0	0.41
Cluster-10015.0	0	0	0	4	2	3	0	0	0	0.42	0.21	0.3
Cluster-10016.0	0	0	3	1	1	0	0	0	0.69	0.27	0.28	0
Cluster-10017.0	0	0	0	0	0	0	0	0	0	0	0	0
Cluster-10018.0	0	0	2	0	0	2	0	0	0.58	0	0	0.64
Cluster-10019.0	0	2	3	0	1	0	0	0.2	0.31	0	0.11	0
Cluster-1002.0	0	0	0	0	79	8	0	0	0	0	12.76	1.23
Cluster-10020.0	0	1	1	6	0	0	0	0.16	0.15	1.06	0	0
Cluster-10021.0	0	1	2	0	0	3	0	0.06	0.12	0	0	0.19
Cluster-10022.0	0	0	0	0	0	0	0	0	0	0	0	0
Cluster-10023.0	0	3	0	2	0	0	0	0.26	0	0.2	0	0
Cluster-10024.0	0	5	2	9.67	1	0	0	0.14	0.06	0.32	0.03	0
Cluster-10025.0	0	0	8	0	1	0	0	0	1.13	0	0.16	0
Cluster-10026.0	0	5	15.95	0	20	11.01	0	0.34	1.14	0	1.56	0.84
Cluster-10027.0	0	1	0	0	0	0	0	0.22	0	0	0	0
Cluster-10028.0	0	1.8	8.31	2.7	0	0	0	0.06	0.28	0.1	0	0
Cluster-10029.0	0	3	32	0	37	12	0	0.1	1.18	0	1.45	0.47
Cluster-1003.0	0	0	0	0	11	0	0	0	0	0	0.9	0
Cluster-10030.0	0	0	0	6	0	1	0	0	0	0.97	0	0.15
Cluster-10031.0	0	0	0	2	2	1	0	0	0	0.43	0.43	0.2
Cluster-10032.0	0	1	0	1	0	2	0	0.25	0	0.28	0	0.52
Cluster-10033.0	0	0	2	2	0	0	0	0	0.11	0.12	0	0
Cluster-10034.0	0	0	5	0	4	0	0	0	0.58	0	0.52	0
Cluster-10035.0	0	1	0	0	0	0	0	0.14	0	0	0	0
Cluster-10036.0	0	3	2	4	0	0	0	0.23	0.16	0.35	0	0
Cluster-10037.0	0	0	0	1	0	0	0	0	0	1.76	0	0
Cluster-10038.0	0	0	0	1	0	17	0	0	0	0.6	0	9.01
Cluster-10039.0	0	1	0	3	1	3	0	0.15	0	0.5	0.17	0.48
Cluster-1004.0	0	0	0	0	13	0	0	0	0	0	3.78	0
Cluster-10040.0	0	9	1	0	0	0	0	0.58	0.07	0	0	0
Cluster-10041.0	0	3	3	1	0	0	0	0.29	0.3	0.11	0	0
Cluster-10043.0	0	0	1	0	0	0	0	0	0.33	0	0	0
Cluster-10043.1	0	0	0	0	1	2	0	0	0	0	0.23	0.44
Cluster-10043.2	41	78	39	61	47	51	2.68	4.83	2.52	4.29	3.29	3.51
Cluster-10044.0	0	0	2	2	0	1	0	0	0.42	0.5	0	0.23
Cluster-10045.0	0	0	0	0	12	0	0	0	0	0	0.77	0
Cluster-10046.0	0	4	2	3	1	0	0	0.33	0.17	0.28	0.09	0
Cluster-10047.0	0	1	41	1	16	4	0	0.02	0.76	0.02	0.31	0.08
Cluster-10048.0	0	0	0	5	4	1.1	0	0	0	0.77	0.62	0.16
Cluster-10049.0	0	0	3	0	4	2	0	0	0.49	0	0.76	0.36
Cluster-1005.0	0	0	0	0	70	3	0	0	0	0	6.83	0.29
Cluster-10050.0	0	0	4	2	2	4	0	0	0.2	0.11	0.11	0.21
Cluster-10051.0	0	0	0	0	2	2	0	0	0	0	0.12	0.12
Cluster-10052.0	0	9	8	9	6	3	0	0.26	0.24	0.29	0.19	0.1
Cluster-10053.0	0	0	0	0	0	0	0	0	0	0	0	0
Cluster-10054.0	0	1	2	0	6	2	0	0.33	0.59	0	2.21	0.66
Cluster-10055.0	0	1	4	1	0	1	0	0.15	0.58	0.16	0	0.16
Cluster-10056.0	0	0	3	0	0	0	0	0	1.41	0	0	0
Cluster-10057.0	0	1	19	0	11	6	0	0.03	0.53	0	0.33	0.18
Cluster-10058.0	0	2	0	1	4.01	0	0	0.16	0	0.09	0.37	0
Cluster-10058.1	2	0	0	1	6	1	0.23	0	0	0.12	0.74	0.12
Cluster-10059.0	0	5	0	0	0	0	0	0.71	0	0	0	0
Cluster-1006.0	0	0	0	0	21	1	0	0	0	0	2.37	0.11
Cluster-10060.0	0	8	22	1	0	0	0	0.89	2.48	0.13	0	0
Cluster-10062.0	0	0	2	1	4	0	0	0	0.34	0.2	0.8	0
Cluster-10063.0	0	2	0	2	0	0	0	0.25	0	0.28	0	0
Cluster-10064.0	0	0	3	0	1	4	0	0	0.21	0	0.08	0.3
Cluster-10065.0	0	4	0	2	0	1	0	0.19	0	0.11	0	0.05
Cluster-10066.0	0	2	0	0	0	0	0	0.29	0	0	0	0
Cluster-10067.0	0	6	0	8	7	2	0	0.45	0	0.69	0.6	0.17
Cluster-10068.0	0	0	4	0	0	0	0	0	0.57	0	0	0
Cluster-10069.0	0	0	2	0	2	0	0	0	0.36	0	0.41	0
Cluster-1007.0	0	0	0	0	8	0	0	0	0	0	3.09	0
Cluster-10070.0	0	0	4	4	6	0	0	0	0.26	0.28	0.42	0
Cluster-10071.0	0	3	0	4	0	0	0	0.27	0	0.42	0	0
Cluster-10072.0	0	0	6	1	0	0	0	0	0.41	0.07	0	0
Cluster-10073.0	0	0	3	5	2	2	0	0	0.17	0.31	0.12	0.12
Cluster-10074.0	0	0	2	2	0	1	0	0	0.23	0.26	0	0.13
Cluster-10075.0	0	2	0	0	0	2	0	0.56	0	0	0	0.58
Cluster-10076.0	0	5	4	3	1	4	0	0.37	0.31	0.25	0.08	0.33
Cluster-10077.0	0	0	2	5	0	0	0	0	0.79	2.53	0	0
Cluster-10078.0	0	0	0	0	0	0	0	0	0	0	0	0
Cluster-10079.0	0	4	2	4	0	0	0	0.27	0.14	0.3	0	0
Cluster-10079.1	4	16	9	13	1	1	0.1	0.36	0.22	0.34	0.03	0.03
Cluster-1008.0	0	0	0	0	10	0	0	0	0	0	1.51	0
Cluster-10080.0	0	0	0	0	0	1	0	0	0	0	0	0.11
Cluster-10081.0	0	10	26	1	0	2	0	4.83	10.9	0.54	0	0.95
Cluster-10083.0	0	0	0	1	1	2	0	0	0	0.16	0.16	0.3
Cluster-10084.0	0	41	30	24	59	0	0	1.01	0.79	0.67	1.64	0
Cluster-10085.0	0	3	0	0	0	2	0	0.16	0	0	0	0.12
Cluster-10087.0	0	0	6	2	3	2	0	0	0.62	0.23	0.34	0.22
Cluster-10088.0	0	0	5	0	1	0	0	0	2.35	0	0.62	0
Cluster-10089.0	0	34	0	0	5	0	0	0.74	0	0	0.12	0
Cluster-1009.0	0	0	0	0	11	0	0	0	0	0	1.8	0
Cluster-10090.0	0	3	2	5	0	0	0	0.37	0.25	0.7	0	0
Cluster-10091.0	0	6	6	8	3	1	0	0.3	0.31	0.45	0.17	0.06
Cluster-10092.0	0	0	0	0	0	0	0	0	0	0	0	0
Cluster-10093.0	0	5	0	1	0	0	0	2.75	0	0.61	0	0
Cluster-10094.0	0	0	0	0	0	0	0	0	0	0	0	0
Cluster-10095.0	0	0	5	0	0	0	0	0	0.84	0	0	0
Cluster-10096.0	0	0	0	0	1	0	0	0	0	0	0.25	0
Cluster-10097.0	0	2	18	0	7	2	0	0.09	0.82	0	0.34	0.1
Cluster-10098.0	0	0	10	0	20	4	0	0	0.21	0	0.43	0.09
Cluster-10099.0	0	2	13	0	10	7	0	0.05	0.32	0	0.26	0.18
Cluster-101.0	0	0	0	0	0	11	0	0	0	0	0	1.01
Cluster-1010.0	0	0	0	0	7	0	0	0	0	0	1.05	0
Cluster-10100.0	0	1	4	1	2	1	0	0.12	0.5	0.14	0.28	0.13
Cluster-10101.0	0	0	0	5	0	0	0	0	0	0.24	0	0
Cluster-10102.0	0	2	1	0	0	0	0	0.53	0.25	0	0	0
Cluster-10103.0	0	0	1.1	0	1.99	1.14	0	0	0.4	0	0.94	0.47
Cluster-10104.0	0	8	1	1	2	1	0	0.5	0.07	0.07	0.14	0.07
Cluster-10105.0	0	0	0	2	4	6	0	0	0	0.08	0.17	0.25
Cluster-10106.0	0	0	3	2	0	3	0	0	0.33	0.25	0	0.36
Cluster-10107.0	0	5	10	1	0	1	0	0.25	0.53	0.06	0	0.06
Cluster-10108.1	0	12.46	60.71	0	66.05	0	0	0.23	1.18	0	1.35	0
Cluster-10108.2	0	2.43	102.24	0	46.82	14.38	0	0.04	1.94	0	0.94	0.29
Cluster-10109.0	0	7	4	4	0	0	0	0.65	0.38	0.42	0	0
Cluster-1011.0	0	0	0	0	23	1	0	0	0	0	1.72	0.07
Cluster-10110.0	0	6	4	2	0	2	0	0.29	0.2	0.11	0	0.11
Cluster-10111.0	1	2	1	5	0	0.8	0.04	0.07	0.04	0.2	0	0.03
Cluster-10112.0	0	0	2	0	3	0	0	0	0.26	0	0.44	0
Cluster-10113.0	0	0	1	2	1	0	0	0	0.2	0.48	0.24	0
Cluster-10114.0	0	0	0	0	7.72	0	0	0	0	0	0.39	0
Cluster-10115.0	0	3	0	1	0	1.47	0	0.17	0	0.07	0	0.09
Cluster-10116.0	0	4	92	0	34	11	0	0.72	16.22	0	6.96	2.12
Cluster-10117.0	0	2	2	1	0	0	0	0.19	0.19	0.11	0	0
Cluster-10118.0	0	0	5.42	0	0	0	0	0	1.1	0	0	0
Cluster-10119.0	0	3	9.48	0	5	5	0	0.13	0.43	0	0.24	0.24
Cluster-1012.0	0	0	0	0	12.66	0	0	0	0	0	2.59	0
Cluster-10120.0	0	3	0	0	0	0	0	0.27	0	0	0	0
Cluster-10121.0	0	0	0	0	0	0	0	0	0	0	0	0
Cluster-10121.1	11	4	0	2	3	5	0.67	0.23	0	0.13	0.19	0.32
Cluster-10122.0	0	1	2	4	0	0	0	0.09	0.18	0.4	0	0
Cluster-10123.0	0	0	10	0	0	0	0	0	3.1	0	0	0
Cluster-10123.1	0	0	6	0	3	0	0	0	0.88	0	0.5	0
Cluster-10124.0	0	1	0	1	0	2	0	0.04	0	0.05	0	0.1
Cluster-10125.0	0	2	2	4	0	5	0	0.11	0.12	0.26	0	0.32
Cluster-10125.1	1	2	3	2	0	0	0.08	0.15	0.23	0.17	0	0
Cluster-10126.0	0	0	2	1	1	4	0	0	0.12	0.06	0.06	0.25
Cluster-10127.0	0	6	0	5	0	0	0	0.71	0	0.67	0	0
Cluster-10128.0	0	3	0	0	0	1	0	0.51	0	0	0	0.18
Cluster-10129.0	0	1	4	0	0	0	0	0.08	0.33	0	0	0
Cluster-1013.0	0	0	0	0	10	1	0	0	0	0	4.45	0.39
Cluster-10130.0	0	1	0	3	1	0	0	0.13	0	0.44	0.15	0
Cluster-10131.0	0	0	5	1	4	2	0	0	0.4	0.09	0.35	0.17
Cluster-10132.0	0	2	9.18	0	10.23	0	0	0.24	1.12	0	1.4	0
Cluster-10133.0	0.56	0	0.36	0	0.31	0	0.21	0	0.12	0	0.13	0
Cluster-10134.0	0	0	0	0	3	0	0	0	0	0	0.12	0
Cluster-10135.0	0	5	1	1	2	0	0	0.51	0.1	0.11	0.23	0
Cluster-10136.0	0	4	3	0	5	2	0	0.26	0.21	0	0.37	0.15
Cluster-10137.0	0	1	1	2	1	1	0	0.13	0.13	0.3	0.15	0.14
Cluster-10138.0	0	4	2	2	1	2	0	0.26	0.14	0.15	0.07	0.14
Cluster-10139.0	0	0	0	0	0	0	0	0	0	0	0	0
Cluster-1014.0	0	0	0	0	66	2	0	0	0	0	1.65	0.05
Cluster-10140.0	0	0	1	0	2	2	0	0	0.16	0	0.37	0.35
Cluster-10141.0	0	0	1	2	2	1	0	0	0.29	0.71	0.72	0.32
Cluster-10142.0	0	0	3	0	2	5	0	0	0.61	0	0.48	1.12
Cluster-10142.1	0	0	61.13	0	2	4	0	0	2.07	0	0.07	0.14
Cluster-10143.0	0	0	0	16	0	0	0	0	0	1.83	0	0
Cluster-10144.0	0	6.08	0	1.38	3.52	0	0	0.5	0	0.13	0.33	0
Cluster-10145.0	0	3	0	4	2	0	0	0.26	0	0.4	0.2	0
Cluster-10146.0	0	3	0	5	0	0	0	0.13	0	0.24	0	0
Cluster-10147.0	0	0	1	1	0	0	0	0	0.35	0.43	0	0
Cluster-10148.0	0	0	4.22	0	0	2.86	0	0	0.34	0	0	0.25
Cluster-10149.0	0	0	0	0	0	2.66	0	0	0	0	0	0.1
Cluster-1015.0	0	0	0	0	11	1	0	0	0	0	0.79	0.07
Cluster-10150.0	0	0	5	1	0	0	0	0	1.41	0.34	0	0
Cluster-10151.0	0	3	0	1	0	0	0	0.21	0	0.08	0	0
Cluster-10152.0	0	0	0.24	0	0	4.34	0	0	0.01	0	0	0.27
Cluster-10153.0	0	1.43	1.24	3.81	0	0	0	0.04	0.04	0.13	0	0
Cluster-10155.0	0	0	0	0	0	2	0	0	0	0	0	3.36
Cluster-10156.0	0	11	0	2	3	0	0	0.7	0	0.14	0.21	0
Cluster-10157.0	0	46	6	8	128	6	0	0.94	0.13	0.19	2.95	0.14
Cluster-10158.0	0	6	1	1	8	1	0	0.28	0.05	0.05	0.43	0.05
Cluster-10159.0	1	1	4	1	2	0	0.08	0.08	0.33	0.09	0.18	0
Cluster-1016.0	0	0	0	0	17.95	3	0	0	0	0	0.48	0.08
Cluster-10160.0	0	0	1	1	0	4	0	0	0.09	0.1	0	0.41
Cluster-10161.0	0	1	2	0	3	0	0	0.12	0.24	0	0.4	0
Cluster-10162.0	0	4	0	0	0	0	0	0.5	0	0	0	0
Cluster-10163.0	0	3	21.78	0	5	2	0	0.2	1.54	0	0.39	0.15
Cluster-10164.0	0	12	2	14	1	0	0	0.85	0.15	1.13	0.08	0
Cluster-10165.0	0	2	0	4	0	3	0	0.28	0	0.62	0	0.45
Cluster-10166.0	0	4	0	0	0	0	0	0.5	0	0	0	0
Cluster-10167.0	0	2	0	7	3	2	0	0.06	0	0.24	0.1	0.07
Cluster-10168.0	0	0	2	1	0	2	0	0	0.14	0.07	0	0.15
Cluster-10168.1	0	0	0	2	0	3	0	0	0	0.23	0	0.33
Cluster-10169.0	0	2	4	4	2	6	0	0.12	0.25	0.27	0.13	0.39
Cluster-1017.0	0	0	0	0	15	0	0	0	0	0	1.16	0
Cluster-10170.0	0	0	0	0	0	0	0	0	0	0	0	0
Cluster-10171.0	0	0	1	0	0	2	0	0	0.09	0	0	0.18
Cluster-10173.0	0	0	0	6	0	0	0	0	0	0.67	0	0
Cluster-10174.0	0	0	7	0	0	6	0	0	0.88	0	0	0.82
Cluster-10175.0	0	0	2	0	4	1	0	0	0.17	0	0.38	0.09
Cluster-10176.0	0	0	19	0	22	11	0	0	1.23	0	1.54	0.76
Cluster-10176.1	0	1	0	0	0	0	0	0.06	0	0	0	0
Cluster-10177.0	0	0	1	0	0	0	0	0	0.19	0	0	0
Cluster-10178.0	0	0	0	0	0	0	0	0	0	0	0	0
Cluster-10179.0	0	3	0	3	0	0	0	0.26	0	0.29	0	0
Cluster-1018.0	0	0	0	0	13	0	0	0	0	0	2.32	0
Cluster-10180.0	0	0	0	0	0	0	0	0	0	0	0	0
Cluster-10181.0	0	0	3	0	3	0	0	0	0.56	0	0.65	0
Cluster-10182.0	0	0	0	0	0	0	0	0	0	0	0	0
Cluster-10183.0	0	2	0	4	1	1	0	0.18	0	0.41	0.1	0.1
Cluster-10184.0	0	0	5	0	2	1	0	0	0.33	0	0.14	0.07
Cluster-10185.0	0	0	2	6	0	0	0	0	0.31	1.07	0	0
Cluster-10186.0	0	1	0	9	0	0	0	0.09	0	0.94	0	0
Cluster-10188.0	0	0	4	2	1	1	0	0	0.5	0.28	0.14	0.13
Cluster-10189.0	0	7	86	0	60	12	0	0.4	5.14	0	3.87	0.76
Cluster-1019.0	0	0	0	0	56	4	0	0	0	0	5.43	0.38
Cluster-10190.0	0	1	0	3	2	1	0	0.33	0	1.12	0.75	0.34
Cluster-10191.0	0	2	4.48	2	0	0.9	0	0.24	0.53	0.27	0	0.12
Cluster-10192.0	0	0	9.11	0	0	10.1	0	0	1	0	0	1.2
Cluster-10193.0	0	0	2.72	1	10.67	5.85	0	0	0.17	0.07	0.7	0.38
Cluster-10194.0	0	0	3	6	0	0	0	0	0.26	0.58	0	0
Cluster-10195.0	0	3	11	0	0	0	0	0.57	2.02	0	0	0
Cluster-10196.0	0	3	4	2	9	4	0	0.15	0.2	0.11	0.49	0.22
Cluster-10197.0	0	0	0	0	1	4	0	0	0	0	0.26	0.97
Cluster-10198.0	0	0	4	0	0	0	0	0	5.03	0	0	0
Cluster-10199.0	0	0	2	0	1	1	0	0	0.22	0	0.12	0.12
Cluster-102.0	0	0	0	0	0	17	0	0	0	0	0	0.8
Cluster-1020.0	0	0	0	0	71	3	0	0	0	0	18.51	0.72
Cluster-10200.0	0	0	1	1	0	1	0	0	0.43	0.56	0	0.49
Cluster-10201.0	0	1	0	4	2	0	0	0.15	0	0.69	0.34	0
Cluster-10202.0	0	1	4	3	1	1	0	0.29	1.09	0.99	0.33	0.3
Cluster-10203.0	0	3	3	4	0	0	0	0.58	0.56	0.88	0	0
Cluster-10204.0	0	0	1	0	1	0	0	0	1.26	0	1.89	0
Cluster-10205.0	0	2	0	0	0	0	0	0.94	0	0	0	0
Cluster-10206.0	0	0	0	2	0	0	0	0	0	0.66	0	0
Cluster-10207.0	0	0	0	9.25	1	0	0	0	0	0.65	0.07	0
Cluster-10208.0	0	0	0	0	0	0	0	0	0	0	0	0
Cluster-10209.0	0	0	0	3	0	0	0	0	0	0.25	0	0
Cluster-1021.0	0	0	0	0	21	0	0	0	0	0	0.86	0
Cluster-10210.0	0	2	1	2	0	3	0	0.2	0.1	0.23	0	0.33
Cluster-10211.0	0	0	1	0	1	2	0	0	0.1	0	0.11	0.22
Cluster-10212.0	0	2	2	0	0	0	0	0.71	0.64	0	0	0
Cluster-10213.0	0	0	0	5	0	0	0	0	0	0.3	0	0
Cluster-10214.0	0	3	0	1	0	0	0	0.33	0	0.12	0	0
Cluster-10215.0	0	0	4	0	2	0	0	0	0.23	0	0.12	0
Cluster-10216.0	0	1	2	7	2	0	0	0.1	0.21	0.83	0.24	0
Cluster-10217.0	0	2	0	0	0	0	0	0.92	0	0	0	0
Cluster-10218.0	0	0	0	4	0	0	0	0	0	0.52	0	0
Cluster-10219.0	0	8	0	0	0	0	0	0.57	0	0	0	0
Cluster-1022.0	0	0	0	0	12	1	0	0	0	0	1.4	0.11
Cluster-10220.0	0	3	34.39	0	8	6.68	0	0.07	0.9	0	0.22	0.19
Cluster-10221.0	0	0	0	3	0	1	0	0	0	0.23	0	0.08
Cluster-10222.0	0	0	4	0	3	0	0	0	1.09	0	1	0
Cluster-10223.0	0	0	0	5	0	4	0	0	0	0.4	0	0.31
Cluster-10224.0	0	1	0	2	0	0	0	0.26	0	0.58	0	0
Cluster-10225.0	0	0	0	0	0	0	0	0	0	0	0	0
Cluster-10226.0	0	1	1	2	0	0	0	0.21	0.2	0.46	0	0
Cluster-10227.0	0	1	0	1	4	1	0	0.07	0	0.08	0.31	0.07
Cluster-10228.0	0	0	3	1	0	0	0	0	0.21	0.08	0	0
Cluster-10229.0	0	9	0	6	3	3	0	0.24	0	0.18	0.09	0.09
Cluster-1023.0	0	0	0	0	11	0	0	0	0	0	3.3	0
Cluster-10230.0	0	0	0	0	0	0	0	0	0	0	0	0
Cluster-10231.0	0	0	1	6	3	0	0	0	0.09	0.58	0.29	0
Cluster-10232.0	0	0	0	0	0	0	0	0	0	0	0	0
Cluster-10232.1	2	2	4	10	4	8	0.23	0.22	0.45	1.26	0.5	0.97
Cluster-10234.0	0	1	1	2	7	2	0	0.08	0.08	0.18	0.62	0.17
Cluster-10235.0	0	1	0	5	0	0	0	0.07	0	0.41	0	0
Cluster-10236.0	0	1	16	0	0	0	0	0.07	1.13	0	0	0
Cluster-10238.0	0	6	4	7	1	3	0	0.26	0.18	0.35	0.05	0.15
Cluster-10239.0	0	0	2	6	0	0	0	0	0.06	0.21	0	0
Cluster-10239.1	2	2	4	5	0	1	0.05	0.05	0.1	0.14	0	0.03
Cluster-1024.0	0	0	0	0	13	0	0	0	0	0	2.39	0
Cluster-10240.0	0	0	2	3	0	0	0	0	2.38	5.27	0	0
Cluster-10241.0	1	0	3	1	4	0	0.4	0	1.03	0.43	1.73	0
Cluster-10242.0	0	1	1	3	2	2	0	0.21	0.2	0.7	0.47	0.44
Cluster-10243.0	1	5	1	1	1	1	0.07	0.34	0.07	0.08	0.08	0.08
Cluster-10244.0	0	0	0	0	0	0	0	0	0	0	0	0
Cluster-10245.0	0	0	16.26	0	0	0	0	0	0.28	0	0	0
Cluster-10246.0	0	2	0	3	0	0	0	1.05	0	1.75	0	0
Cluster-10247.0	0	6	0	3	0	0	0	0.72	0	0.41	0	0
Cluster-10248.0	0	1	73.27	0	61	15	0	0.03	2.18	0	1.93	0.47
Cluster-10249.0	0	2	7.07	0	0	5.84	0	0.1	0.36	0	0	0.31
Cluster-1025.0	0	0	0	0	14	1	0	0	0	0	0.93	0.07
Cluster-10250.0	0	0	5.84	0	0	0.05	0	0	0.39	0	0	0
Cluster-10251.0	0	1	1	0	1	3	0	0.14	0.14	0	0.16	0.47
Cluster-10252.0	0	0	0	0	0	0	0	0	0	0	0	0
Cluster-10253.0	0	3	0	0	0	0	0	0.71	0	0	0	0
Cluster-10254.0	0	4	3	7	1	2	0	0.32	0.25	0.64	0.09	0.18
Cluster-10255.0	0	5	1	2	0	0	0	2.11	0.37	0.94	0	0
Cluster-10256.0	0	0	0	0	0	0	0	0	0	0	0	0
Cluster-10257.0	0	0	1	0	1	5	0	0	0.09	0	0.1	0.47
Cluster-10258.0	0	6	65	2	26	6	0	0.32	3.59	0.12	1.55	0.35
Cluster-1026.0	0	0	0	0	17	0	0	0	0	0	3.27	0
Cluster-10260.0	0	6.59	0	10.28	1.17	0	0	1.3	0	2.28	0.26	0
Cluster-10261.0	0	0	5.2	0	4.22	1.24	0	0	0.26	0	0.23	0.07
Cluster-10262.0	0	0	0	4	0	0	0	0	0	0.25	0	0
Cluster-10263.0	0	6	1	1	0	1	0	1	0.16	0.19	0	0.18
Cluster-10264.0	0	1	4	0	1	1	0	0.06	0.24	0	0.07	0.07
Cluster-10265.0	0	5	54	2	33	14	0	0.19	2.12	0.08	1.38	0.58
Cluster-10266.0	0	7	3.22	6.42	3	3	0	0.24	0.12	0.25	0.12	0.12
Cluster-10267.0	0	9	2	2	1	0	0	0.77	0.18	0.19	0.1	0
Cluster-10269.0	0	1.05	3.01	13.89	18.56	0	0	0.04	0.12	0.61	0.81	0
Cluster-1027.0	0	0	0	0	4	3	0	0	0	0	0.54	0.39
Cluster-1027.1	0	0	0	0	19	3	0	0	0	0	0.85	0.13
Cluster-10270.0	0	15	0	0	8	1	0	0.65	0	0	0.39	0.05
Cluster-10271.0	0	0	0	0	0	0	0	0	0	0	0	0
Cluster-10272.0	0	0	0	0	0	0	0	0	0	0	0	0
Cluster-10273.0	0	2	8	0	0	0	0	0.16	0.68	0	0	0
Cluster-10274.0	0	2	0	1	0	0	0	0.42	0	0.24	0	0
Cluster-10275.0	0	0	0	2	0	2	0	0	0	0.64	0	0.59
Cluster-10276.0	0	2	1	3	0	0	0	0.4	0.19	0.68	0	0
Cluster-10277.0	0	1	41	0	18	9	0	0.02	0.93	0	0.43	0.22
Cluster-10278.0	0	0	0	0	0	0	0	0	0	0	0	0
Cluster-10279.0	0	2	0	12	2	1	0	0.1	0	0.71	0.12	0.06
Cluster-1028.0	0	0	0	0	7.15	0	0	0	0	0	2.6	0
Cluster-10280.0	1	92	28.83	0	64.08	4.87	0.05	4	1.32	0	3.15	0.24
Cluster-10280.1	0	0	5.44	2.7	58.65	5.89	0	0	0.21	0.11	2.4	0.24
Cluster-10280.2	1	0	4.73	4.3	15.27	3.24	0.04	0	0.21	0.21	0.73	0.15
Cluster-10280.3	0	0	1	0	0	0	0	0	1.1	0	0	0
Cluster-10280.4	2	19.51	0	0	8.79	22	0.04	0.39	0	0	0.2	0.49
Cluster-10280.5	0	44.49	50	16	60.21	0	0	0.84	1.02	0.35	1.29	0
Cluster-10281.0	0	0	0	5	0	1	0	0	0	0.58	0	0.11
Cluster-10282.0	0	0	0	6	0	2	0	0	0	1.4	0	0.44
Cluster-10283.0	0	3	3	1	1	2	0	0.19	0.2	0.07	0.07	0.14
Cluster-10284.0	0	1	0	3	0	1	0	0.18	0	0.61	0	0.19
Cluster-10285.0	0	0	0	0	0	0	0	0	0	0	0	0
Cluster-10286.0	0	5	0	11	2	0	0	0.31	0	0.77	0.14	0
Cluster-10287.0	0	0	8	1	1	2	0	0	0.56	0.08	0.08	0.15
Cluster-10287.1	0	0	9	0	0	3	0	0	0.47	0	0	0.17
Cluster-10288.0	0	5	4	3	1	1	0	0.52	0.42	0.35	0.12	0.11
Cluster-10289.0	0	7.07	0	1.62	70.05	0	0	0.74	0	0.19	8.28	0
Cluster-1029.0	0	0	0	0	9	6	0	0	0	0	0.98	0.64
Cluster-10290.0	0	0	0	2.18	2	0	0	0	0	0.14	0.13	0
Cluster-10291.0	0	0	0	0	3	0	0	0	0	0	20.43	0
Cluster-10292.0	0	1	4	1	1	1	0	0.1	0.41	0.11	0.11	0.11
Cluster-10293.0	0	2	17	3	2	1	0	0.07	0.67	0.13	0.08	0.04
Cluster-10294.0	0	1	0	3	1	0	0	0.07	0	0.23	0.08	0
Cluster-10295.0	0	0	2	1	4	4	0	0	0.19	0.11	0.43	0.41
Cluster-10296.0	0	4	0	3	0	0	0	0.33	0	0.28	0	0
Cluster-10297.0	0	0	4	0	2	1	0	0	0.41	0	0.23	0.11
Cluster-10298.0	0	0	38.43	0	3.93	27.74	0	0	3.55	0	0.4	2.74
Cluster-10298.1	0	23	175.58	2	85.07	22.64	0	2.63	20.31	0.26	10.99	2.82
Cluster-10298.2	0	0	69.98	0	0	7.62	0	0	5.82	0	0	0.68
Cluster-10299.0	0	3	25	0	6	0	0	0.09	0.79	0	0.2	0
Cluster-103.0	0	0	0	0	0	7	0	0	0	0	0	0.65
Cluster-1030.0	0	0	0	0	8	1	0	0	0	0	1.42	0.17
Cluster-10300.0	0	0	27	2	16	7	0	0	1.82	0.15	1.17	0.5
Cluster-10301.0	0	3	0	1	0	0	0	0.19	0	0.07	0	0
Cluster-10302.0	0	0	5	0	0	1	0	0	0.47	0	0	0.1
Cluster-10303.0	0	4	1	3	0	1	0	0.73	0.18	0.62	0	0.2
Cluster-10304.0	0	0	1	3	0	0	0	0	0.31	1.13	0	0
Cluster-10306.0	0	5	1	3	0	0	0	0.82	0.16	0.56	0	0
Cluster-10307.0	0	3	1	3	0	0	0	0.25	0.08	0.28	0	0
Cluster-10307.1	0	5	1	8	0	0	0	0.16	0.03	0.29	0	0
Cluster-10308.0	0	1	0	1	8	2	0	0.12	0	0.13	1.06	0.26
Cluster-10309.0	0	1	6	0	0	0	0	0.12	0.75	0	0	0
Cluster-10309.1	0	0	0	0	9	5	0	0	0	0	0.84	0.46
Cluster-1031.0	0	0	0	0	13	0	0	0	0	0	1.08	0
Cluster-10310.0	0	1	19	0	6	4	0	0.05	1.01	0	0.34	0.23
Cluster-10310.1	0	0	11	2	4	3	0	0	0.82	0.16	0.33	0.24
Cluster-10311.0	0	0	0	0	0	0	0	0	0	0	0	0
Cluster-10312.0	0	2	0	6	0	0	0	0.51	0	1.7	0	0
Cluster-10313.0	0	0	0	0	0	0	0	0	0	0	0	0
Cluster-10313.1	2	0	52	0	47	9	0.07	0	1.95	0	1.88	0.36
Cluster-10314.0	0	0	3	0	0	1	0	0	0.43	0	0	0.15
Cluster-10314.1	0	0	0	1	0	0	0	0	0	0.09	0	0
Cluster-10315.0	0	0	3	0	3	1	0	0	0.4	0	0.45	0.14
Cluster-10316.0	0	1	2	0	5	0	0	0.03	0.07	0	0.19	0
Cluster-10317.0	0	27	7	18	2	1	0	0.89	0.24	0.67	0.07	0.04
Cluster-10318.0	0	0	5	0	0	0	0	0	0.67	0	0	0
Cluster-10319.0	0	1	0	2	2	2	0	0.07	0	0.15	0.15	0.15
Cluster-1032.0	0	0	0	0	6	0	0	0	0	0	0.82	0
Cluster-10320.0	0	1	5.15	0	0	0	0	0.04	0.21	0	0	0
Cluster-10321.0	0	1	0	1	1	1	0	0.08	0	0.09	0.09	0.09
Cluster-10322.0	0	1	5	0	0	0	0	0.13	0.64	0	0	0
Cluster-10323.0	0	1	4	8	1	1	0	0.12	0.5	1.12	0.14	0.13
Cluster-10324.0	0	12	17	5	1	0	0	0.37	0.56	0.18	0.03	0
Cluster-10325.0	0	0	0	0	0	0	0	0	0	0	0	0
Cluster-10326.0	0	5	2	2	0	0	0	0.27	0.11	0.12	0	0
Cluster-10327.0	0	0	32.68	0	28.56	8.25	0	0	0.49	0	0.45	0.13
Cluster-10327.1	0	0	7	0	3	4	0	0	2.51	0	1.37	1.62
Cluster-10327.2	0	6	69.32	1	26.44	9.75	0	0.09	1.07	0.02	0.43	0.16
Cluster-10328.0	0	0	0.63	0	10	0.12	0	0	0.01	0	0.23	0
Cluster-10329.0	0	1	3	1	0	0	0	0.11	0.35	0.13	0	0
Cluster-1033.0	0	0	0	0	10	0	0	0	0	0	0.62	0
Cluster-10330.0	0	4	0	3	0	0	0	0.43	0	0.37	0	0
Cluster-10331.0	0	0	1	0	6	0	0	0	0.16	0	1.1	0
Cluster-10332.0	0	0	2	2	1	9	0	0	0.1	0.11	0.06	0.49
Cluster-10333.0	0	3	1	3	0	3	0	0.2	0.07	0.23	0	0.23
Cluster-10334.0	0	0	2	0	0	0	0	0	1.14	0	0	0
Cluster-10335.0	0	1	3	2	0	0	0	0.09	0.28	0.2	0	0
Cluster-10336.0	0	0	1	0	2	4	0	0	0.14	0	0.31	0.59
Cluster-10337.0	0	4	1	8	1	1	0	0.22	0.06	0.5	0.06	0.06
Cluster-10338.0	0	0	0	0	0	0	0	0	0	0	0	0
Cluster-10339.0	0	0	6	0	0	0	0	0	0.23	0	0	0
Cluster-1034.0	0	0	0	0	10	0	0	0	0	0	0.99	0
Cluster-10340.0	0	0	0	0	1	2	0	0	0	0	0.07	0.14
Cluster-10341.0	0	0	0	2	0	0	0	0	0	2.34	0	0
Cluster-10342.0	0	1	1	2	0	0	0	0.11	0.12	0.26	0	0
Cluster-10343.0	0	0	0	1	0	0	0	0	0	1.17	0	0
Cluster-10343.1	23	29	61	40	37	63	0.53	0.64	1.43	1	0.92	1.56
Cluster-10344.0	0	1	5	0	3	0	0	0.07	0.39	0	0.25	0
Cluster-10345.0	0	0	1	8	0	0	0	0	0.08	0.69	0	0
Cluster-10346.0	0	0	0	0	1	0	0	0	0	0	4.59	0
Cluster-10347.0	0	0	6	0	4	1	0	0	0.84	0	0.64	0.15
Cluster-10347.1	0	0	0	0	3	0	0	0	0	0	11.7	0
Cluster-10348.0	0	3	0	5	3	1	0	0.12	0	0.23	0.14	0.05
Cluster-10349.0	0	1	0	0	0	46	0	0.05	0	0	0	2.8
Cluster-1035.0	0	0	0	0	39.03	3	0	0	0	0	1.38	0.11
Cluster-10350.0	0	17	8	19	0	2	0	2.05	0.97	2.6	0	0.26
Cluster-10351.0	0	5	7	5	1	0	0	0.71	0.99	0.8	0.16	0
Cluster-10352.0	0	0	0	0	7.57	0	0	0	0	0	0.27	0
Cluster-10353.0	0	1	0	0	1	0	0	1.07	0	0	1.22	0
Cluster-10354.0	0	7	1	2	0	0	0	0.8	0.12	0.26	0	0
Cluster-10355.0	0	0	6.51	0	0	0.87	0	0	0.94	0	0	0.14
Cluster-10356.0	0	0	0	1	0	6	0	0	0	0.12	0	0.67
Cluster-10357.0	0	0	3	0	2	2	0	0	0.29	0	0.22	0.21
Cluster-10358.0	0	0	2	0	1	0	0	0	6.79	0	5.44	0
Cluster-10359.0	0	0	6	0	3	2	0	0	1.53	0	0.93	0.56
Cluster-1036.0	0	0	0	0	13	1	0	0	0	0	2.59	0.19
Cluster-10360.0	0	0	0	0	0	1	0	0	0	0	0	0.14
Cluster-10361.0	0	0	1	2	4	2	0	0	0.12	0.26	0.52	0.25
Cluster-10362.0	0	2	2	1	0	0	0	0.17	0.17	0.09	0	0
Cluster-10363.0	0	3	0	0	3	2	0	0.33	0	0	0.37	0.24
Cluster-10363.1	10	20	19	24	25	13	0.16	0.3	0.3	0.4	0.42	0.22
Cluster-10365.0	0	0	6	1	0	0	0	0	0.8	0.15	0	0
Cluster-10366.0	0	6	0	0	2	1	0	1.73	0	0	0.65	0.3
Cluster-10367.0	0	2	21	4	0	4	0	0.05	0.57	0.12	0	0.11
Cluster-10369.0	0	4	4	1	1	21	0	0.11	0.11	0.03	0.03	0.63
Cluster-10370.0	0	0	0	2	0	0	0	0	0	0.4	0	0
Cluster-10371.0	0	1	0	0	0	0	0	0.08	0	0	0	0
Cluster-10372.0	0	0	0	0	0	0	0	0	0	0	0	0
Cluster-10373.0	0	0	1	0	0	7	0	0	0.09	0	0	0.65
Cluster-10374.0	0	1	3	1	0	0	0	0.08	0.25	0.09	0	0
Cluster-10375.0	0	2	0	2	0	1	0	0.19	0	0.21	0	0.1
Cluster-10376.0	0	0	1	0	0	4	0	0	0.08	0	0	0.33
Cluster-10378.0	0	1	1	0	3	14	0	0.2	0.19	0	0.69	2.99
Cluster-10379.0	0	0	1	0	522	28	0	0	0.05	0	25.62	1.36
Cluster-1038.0	0	0	0	0	95	9	0	0	0	0	7.56	0.7
Cluster-10380.0	0	0	1	0	0	0	0	0	1.87	0	0	0
Cluster-10380.1	1	0	0	0	0	0	1.24	0	0	0	0	0
Cluster-10380.2	0	1	3.59	0	0	0	0	0.55	1.69	0	0	0
Cluster-10380.3	0	0	0	1	0	1	0	0	0	0.87	0	0.74
Cluster-10380.4	1	0	2.41	0	0	0	0.44	0	0.89	0	0	0
Cluster-10381.0	0	8	1	5	0	0	0	0.45	0.06	0.32	0	0
Cluster-10382.0	0	5	2	0	0	0	0	0.61	0.24	0	0	0
Cluster-10383.0	0	0	0	4	0	0	0	0	0	0.58	0	0
Cluster-10384.0	0	0	3	0	0	0	0	0	0.75	0	0	0
Cluster-10385.0	0	1	0	0	0	0	0	0.13	0	0	0	0
Cluster-10386.0	0	1	2	3	2	1	0	0.4	0.71	1.34	0.9	0.4
Cluster-10387.0	0	4	2	0	0	0	0	1.27	0.58	0	0	0
Cluster-10387.1	4	4	2	1	3	0	0.38	0.36	0.18	0.1	0.3	0
Cluster-10388.0	0	4	1	4	0	2	0	0.25	0.07	0.29	0	0.14
Cluster-10389.0	0	4	1	0	0	0	0	0.4	0.1	0	0	0
Cluster-1039.0	0	0	0	0	42	6	0	0	0	0	2.59	0.36
Cluster-10390.0	0	2	0	0	0	0	0	0.55	0	0	0	0
Cluster-10391.0	0	0	4	0	2	0	0	0	0.25	0	0.14	0
Cluster-10392.0	0	0	1	1	0	1	0	0	0.11	0.13	0	0.12
Cluster-10393.0	0	0	0	0	0	0	0	0	0	0	0	0
Cluster-10395.0	0	0	3	0	1	0	0	0	0.64	0	0.25	0
Cluster-10395.1	0	0	0	0	0	0	0	0	0	0	0	0
Cluster-10396.0	0	0	0	4	2	8	0	0	0	0.6	0.3	1.14
Cluster-10397.0	0	0	1.88	0	0	0	0	0	0.05	0	0	0
Cluster-10398.0	0	11	0	0	0	0	0	0.83	0	0	0	0
Cluster-10399.0	0	0	0	0	0	1	0	0	0	0	0	3.92
Cluster-104.0	0	0	0	0	0	4	0	0	0	0	0	0.93
Cluster-1040.0	0	0	0	0	11	1	0	0	0	0	1	0.09
Cluster-10400.0	0	0	2	0	0	0	0	0	0.24	0	0	0
Cluster-10401.0	0	4	2	0	8	4	0	0.21	0.11	0	0.48	0.23
Cluster-10402.0	0	1	0	1	1	2	0	0.43	0	0.48	0.48	0.85
Cluster-10403.0	0	5	1	4	0	0	0	0.69	0.14	0.62	0	0
Cluster-10403.1	0	2	1	6	0	0	0	0.08	0.04	0.26	0	0
Cluster-10404.0	0	0	0	7	0	0	0	0	0	0.74	0	0
Cluster-10405.0	0	4	0	1	0	0	0	0.36	0	0.1	0	0
Cluster-10406.0	1	1	0	6	0	0	0.06	0.06	0	0.41	0	0
Cluster-10407.0	0	0	0	0	2	1	0	0	0	0	0.78	0.35
Cluster-10408.0	0	15	9	5	2	1	0	1.04	0.65	0.39	0.16	0.08
Cluster-10409.0	0	1	1	4	0	0	0	0.09	0.09	0.4	0	0
Cluster-1041.0	0	0	0	0	10.08	0	0	0	0	0	0.61	0
Cluster-10410.0	0	0	0	0	0	1	0	0	0	0	0	0.53
Cluster-10411.0	0	0	0	0	0	0	0	0	0	0	0	0
Cluster-10413.0	0	2	0	4	2	0	0	0.44	0	0.99	0.5	0
Cluster-10414.0	0	0	1	0	1	0	0	0	0.29	0	0.36	0
Cluster-10415.0	0	0	0	0	0	0	0	0	0	0	0	0
Cluster-10416.0	0	1	1	1	1	2	0	0.05	0.05	0.06	0.06	0.11
Cluster-10417.0	0	2	2	0	1	1	0	0.18	0.18	0	0.1	0.1
Cluster-10418.0	0	3	0	0	0	0	0	0.17	0	0	0	0
Cluster-10419.0	0	2	0	7	1	0	0	0.14	0	0.54	0.08	0
Cluster-1042.0	0	0	0	0	9	0	0	0	0	0	1.72	0
Cluster-10420.0	0	1	0	2	3	0	0	0.11	0	0.24	0.36	0
Cluster-10421.0	0	2	1	8	1	0	0	0.19	0.1	0.86	0.11	0
Cluster-10422.0	0	1	11	9	0	5	0	0.03	0.4	0.35	0	0.19
Cluster-10423.0	0	0	4	0	3	1	0	0	0.32	0	0.26	0.09
Cluster-10423.1	0	0	17	0	11	7.85	0	0	0.7	0	0.48	0.34
Cluster-10424.0	0	1	3	0	0	0	0	0.2	0.58	0	0	0
Cluster-10425.0	0	3	0	0	1	2	0	0.72	0	0	0.27	0.5
Cluster-10426.0	0	0	0	0	63	2	0	0	0	0	2.99	0.09
Cluster-10426.1	0	0	1	0	43	5	0	0	0.21	0	10.47	1.13
Cluster-10427.0	0	0	1	8	1	0	0	0	0.06	0.55	0.07	0
Cluster-10428.0	0	0	0	2	0	0	0	0	0	0.27	0	0
Cluster-10429.0	0	0	2	2	2	0	0	0	0.44	0.53	0.53	0
Cluster-1043.0	0	0	0	0	21	0	0	0	0	0	1.26	0
Cluster-10430.0	0	0	0	1	0	0	0	0	0	0.16	0	0
Cluster-10431.0	0	0	84.69	0	0	0	0	0	1.33	0	0	0
Cluster-10432.0	1	2	1	1	3	3	0.06	0.11	0.06	0.06	0.19	0.19
Cluster-10433.0	0	2	6	0	3	1	0	0.16	0.5	0	0.27	0.09
Cluster-10434.0	0	0	6	0	1	1	0	0	0.38	0	0.07	0.07
Cluster-10435.0	0	0	19	0	3	0	0	0	0.56	0	0.09	0
Cluster-10436.0	0	1	1	0	2	3	0	0.07	0.07	0	0.16	0.23
Cluster-10437.0	0	0	1.18	2.62	2.01	0	0	0	0.08	0.19	0.15	0
Cluster-10438.0	0	0	2	0	0	0	0	0	1.35	0	0	0
Cluster-10439.0	0	1	0	3	2	2	0	0.06	0	0.21	0.14	0.14
Cluster-10439.1	1	1	0	0	1	1	0.09	0.09	0	0	0.1	0.09
Cluster-1044.0	0	0	0	0	13	0	0	0	0	0	1.6	0
Cluster-10440.0	0	1	1	0	2	0	0	0.04	0.04	0	0.1	0
Cluster-10441.0	0	9	1	1	2	2	0	0.45	0.05	0.06	0.11	0.11
Cluster-10442.0	0	2	4	4	0	0	0	0.16	0.33	0.36	0	0
Cluster-10443.0	0	0	9	0	0	2	0	0	0.68	0	0	0.16
Cluster-10444.0	0	1	0	2	0	0	0	0.09	0	0.2	0	0
Cluster-10445.0	0	0	2	6	4	2	0	0	0.06	0.18	0.12	0.06
Cluster-10446.0	0	0	0	7.24	0	0	0	0	0	0.37	0	0
Cluster-10447.0	0	2.47	0	0	0	0	0	0.45	0	0	0	0
Cluster-10448.0	0	1	2	3	0	0	0	0.24	0.45	0.8	0	0
Cluster-10449.0	0	1	0	3	1	0	0	0.09	0	0.32	0.11	0
Cluster-1045.0	0	0	0	0	8	1	0	0	0	0	0.67	0.08
Cluster-10450.0	0	0	0	0	0	0	0	0	0	0	0	0
Cluster-10451.0	0	0	3	4	0	0	0	0	0.64	1	0	0
Cluster-10452.0	0	3	0	4	0	0	0	0.65	0	0.97	0	0
Cluster-10453.0	0	2	0	5	0	0	0	0.15	0	0.42	0	0
Cluster-10454.0	0	0	0	0	0	0	0	0	0	0	0	0
Cluster-10455.0	0	0	7	0	1	0	0	0	0.47	0	0.07	0
Cluster-10456.0	0	3	31	0	11	24	0	0.03	0.36	0	0.14	0.3
Cluster-10457.0	0	1	0	3	0	0	0	0.12	0	0.42	0	0
Cluster-10458.0	0	10	103	1	95	30	0	0.7	7.53	0.08	7.56	2.34
Cluster-10459.0	0	0	7	0	1	0	0	0	0.32	0	0.05	0
Cluster-1046.0	0	0	0	0	56	2	0	0	0	0	1.55	0.06
Cluster-10460.0	0	0	2	1	1	1	0	0	1.05	0.7	0.71	0.6
Cluster-10461.0	0	0	0	0	0	0	0	0	0	0	0	0
Cluster-10461.1	0	1	0	5	1	0	0	0.39	0	2.2	0.45	0
Cluster-10462.0	0	4	2	0	0	4	0	0.14	0.07	0	0	0.15
Cluster-10463.0	0	0	0	2	0	0	0	0	0	0.25	0	0
Cluster-10464.0	0	0	0	0	0	0	0	0	0	0	0	0
Cluster-10465.0	0	0	4.49	0	0	0	0	0	0.17	0	0	0
Cluster-10465.1	0	0	25	0	3	4	0	0	0.63	0	0.08	0.11
Cluster-10466.0	0	1	0	5	4	0	0	1.71	0	9.62	7.78	0
Cluster-10467.0	0	5	0	1	0	0	0	0.44	0	0.1	0	0
Cluster-10468.0	0	0	0	0	0	0	0	0	0	0	0	0
Cluster-10469.0	0	0	0	0	2	1	0	0	0	0	0.89	0.39
Cluster-1047.0	0	0	0	0	14	2	0	0	0	0	0.94	0.13
Cluster-10470.0	0	1	0	9	0	2	0	0.08	0	0.8	0	0.17
Cluster-10470.1	0	12	0	8	3	3	0	0.35	0	0.26	0.1	0.1
Cluster-10471.0	0	1	1	2	0	0	0	0.08	0.09	0.19	0	0
Cluster-10472.0	0	0	0	0	0	0	0	0	0	0	0	0
Cluster-10473.0	0	11	0	5	3	0	0	0.94	0	0.48	0.29	0
Cluster-10474.0	0	0	1	0	0	0	0	0	1.8	0	0	0
Cluster-10475.0	0	0	0	2	0	0	0	0	0	0.55	0	0
Cluster-10475.1	0	0	5	6.27	0	0	0	0	0.11	0.15	0	0
Cluster-10476.0	0	0	3	0	2	0	0	0	0.18	0	0.13	0
Cluster-10477.0	0	11	1	6	3	1	0	0.31	0.03	0.2	0.1	0.03
Cluster-10478.0	0	6	1	12	0	1	0	0.15	0.03	0.35	0	0.03
Cluster-10479.0	0	8	0	11	3	1	0	0.68	0	1.06	0.29	0.09
Cluster-1048.0	0	0	0	0	19	1	0	0	0	0	1.53	0.08
Cluster-10480.0	0	0	0	56.88	0	0	0	0	0	3.74	0	0
Cluster-10481.0	0	9	2	3	4	3	0	0.39	0.09	0.15	0.2	0.15
Cluster-10482.0	0	4	1	2	3	0	0	0.17	0.04	0.09	0.14	0
Cluster-10483.0	0	0	1	0	0	0	0	0	0.13	0	0	0
Cluster-10483.1	0	0	5	0	7	1	0	0	0.56	0	0.88	0.12
Cluster-10484.0	0	0	1	1	0	4	0	0	0.1	0.12	0	0.45
Cluster-10485.0	0	0	1	0	2	0	0	0	0.08	0	0.19	0
Cluster-10486.0	0	2	0	0	0	0	0	0.21	0	0	0	0
Cluster-10487.0	0	1	62	2	27	15	0	0.02	1.49	0.05	0.69	0.38
Cluster-10488.0	0	0	3	0	0	0	0	0	0.98	0	0	0
Cluster-10489.1	185	181	9	396	195	91	2.67	2.47	0.13	6.17	3.01	1.41
Cluster-1049.0	0	0	0	0	37	0	0	0	0	0	5.66	0
Cluster-10490.0	0	3	0	5	0	0	0	0.32	0	0.6	0	0
Cluster-10491.0	0	0	4.52	0	0	0	0	0	0.2	0	0	0
Cluster-10492.0	0	2	5	2	2	1	0	0.11	0.29	0.13	0.13	0.06
Cluster-10493.0	0	0	0	0	4	0	0	0	0	0	3.68	0
Cluster-10493.1	0	0	1	7.96	19.76	7	0	0	0.06	0.51	1.25	0.44
Cluster-10494.0	0	2	0	5	1	0	0	0.27	0	0.76	0.15	0
Cluster-10495.0	0	2	2	3	2	4	0	0.17	0.18	0.29	0.2	0.38
Cluster-10496.0	0	0	5	0	0	1	0	0	1.82	0	0	0.41
Cluster-10497.0	0	1	2	1	0	0	0	1.05	1.66	1.17	0	0
Cluster-10498.0	0	1	0	1	2	1	0	0.6	0	0.67	1.36	0.58
Cluster-10499.0	0	0	0	0	0	0	0	0	0	0	0	0
Cluster-105.0	0	0	0	0	0	46	0	0	0	0	0	1.43
Cluster-1050.0	0	0	0	0	7	0	0	0	0	0	0.62	0
Cluster-10500.0	0	5	1	7	1	0	0	0.17	0.04	0.28	0.04	0
Cluster-10501.0	0	0	0	0	0	0	0	0	0	0	0	0
Cluster-10502.0	0	1	0	5	1	0	0	0.07	0	0.41	0.08	0
Cluster-10504.0	0	0	2	0	1	0	0	0	0.17	0	0.1	0
Cluster-10505.0	0	0	0	5	7.63	0	0	0	0	0.15	0.22	0
Cluster-10505.1	2	5	5	0	10.37	7	0.06	0.15	0.16	0	0.35	0.23
Cluster-10506.0	0	0	1	1	1	3	0	0	0.18	0.21	0.21	0.59
Cluster-10506.1	3	7	2	6	7	5	0.11	0.24	0.07	0.23	0.27	0.19
Cluster-10507.0	0	0	0	1	0	0	0	0	0	0.11	0	0
Cluster-10508.0	0	0	10	0	0	0	0	0	0.6	0	0	0
Cluster-10509.0	0.08	0	0	2.78	1	0	0.01	0	0	0.22	0.08	0
Cluster-1051.0	0	0	0	0	10	0	0	0	0	0	1.89	0
Cluster-10510.0	0	31	2	2	14	3	0	0.89	0.06	0.07	0.45	0.1
Cluster-10511.0	0	9	7	0	5	0	0	0.43	0.35	0	0.27	0
Cluster-10512.0	0	1	0	3	1	0	0	0.08	0	0.27	0.09	0
Cluster-10513.0	0	0	10	0	0	1	0	0	1.48	0	0	0.16
Cluster-10513.1	0	0	15	0	9	0	0	0	0.53	0	0.34	0
Cluster-10514.0	0	2	0	0	2	0	0	0.27	0	0	0.3	0
Cluster-10515.0	0	0	0	0	0	3	0	0	0	0	0	0.35
Cluster-10516.0	0	1	31	0	16	5	0	0.02	0.8	0	0.44	0.14
Cluster-10517.0	0	4	8	2	0	0	0	0.54	1.07	0.3	0	0
Cluster-10518.0	0	0	2	2	4	0	0	0	0.31	0.36	0.72	0
Cluster-10519.0	0	0	2.84	0	0	0	0	0	0.19	0	0	0
Cluster-1052.0	0	0	0	0	13	5	0	0	0	0	1.16	0.44
Cluster-10520.0	0	0	0	0	0	5	0	0	0	0	0	1.07
Cluster-10521.0	0	2.39	0	2.48	0	1	0	0.13	0	0.15	0	0.06
Cluster-10522.0	0	1	32	2	4	6	0	0.03	0.85	0.06	0.11	0.17
Cluster-10523.0	0	7	0	7	4	4	0	0.25	0	0.28	0.16	0.16
Cluster-10524.0	0	0	0	0	0	0	0	0	0	0	0	0
Cluster-10525.0	0	4	0	1	0	2	0	1.32	0	0.37	0	0.67
Cluster-10526.0	0	2	0	1	3	2	0	0.26	0	0.15	0.44	0.28
Cluster-10527.0	0	2	17	0	4	2	0	0.05	0.45	0	0.11	0.06
Cluster-10528.0	0	1	0	0	2	3	0	0.21	0	0	0.47	0.66
Cluster-10529.0	0	1	0	3	0	4	0	0.06	0	0.2	0	0.26
Cluster-1053.0	0	0	0	0	26	6	0	0	0	0	0.97	0.22
Cluster-10530.0	0	4	0	2	2	0	0	0.64	0	0.36	0.36	0
Cluster-10531.0	1	0	1	0	0	1	0.12	0	0.11	0	0	0.12
Cluster-10532.0	0	3	3	0	0	0	0	0.61	0.59	0	0	0
Cluster-10533.0	0	0	5.25	1	0	0	0	0	0.63	0.13	0	0
Cluster-10534.0	0	0.99	0	0	10.02	5	0	0.05	0	0	0.53	0.26
Cluster-10535.0	0	0	6	0	2	1	0	0	0.64	0	0.24	0.11
Cluster-10536.0	0	5	41	2	47	27	0	0.22	1.88	0.1	2.3	1.31
Cluster-10536.1	0	27.38	330.88	2	231	107	0	0.38	4.95	0.03	3.63	1.68
Cluster-10536.2	0	4.62	12.12	0	0	0	0	0.11	0.32	0	0	0
Cluster-10537.0	0	0	0	0	1	2	0	0	0	0	0.09	0.18
Cluster-10539.0	0	1	1	1	0	0	0	0.19	0.18	0.21	0	0
Cluster-1054.0	0	0	0	0	61	10	0	0	0	0	1.58	0.26
Cluster-10540.0	0	0	0	4	2	1	0	0	0	0.51	0.26	0.12
Cluster-10540.1	3	5	0	8	8	0	0.73	1.16	0	2.09	2.1	0
Cluster-10540.2	23	46	8	74	42	6	0.46	0.88	0.16	1.61	0.91	0.13
Cluster-10541.0	0	2	1	0	549	33	0	0.07	0.04	0	23.21	1.38
Cluster-10542.0	0	1	0	3	1	0	0	0.05	0	0.18	0.06	0
Cluster-10543.0	0	2	0	9	1	0	0	0.15	0	0.79	0.09	0
Cluster-10544.0	0	0	6.64	0	0	3	0	0	0.77	0	0	0.37
Cluster-10545.0	0	0	0	1	0	2	0	0	0	0.14	0	0.27
Cluster-10546.0	0	0	8	1	1	1	0	0	0.53	0.07	0.07	0.07
Cluster-10547.0	0	1	3	1	1	2	0	0.14	0.42	0.16	0.16	0.3
Cluster-10548.0	0	0	7	0	0	0	0	0	1.36	0	0	0
Cluster-10549.0	0	0	0	1	0	0	0	0	0	0.09	0	0
Cluster-1055.0	0	0	0	0	245	12	0	0	0	0	9.57	0.47
Cluster-10550.0	0	0	7	0	0	0	0	0	0.48	0	0	0
Cluster-10551.0	0	4	0	17	0	1	0	0.24	0	1.18	0	0.07
Cluster-10552.0	0	0	8	0	0	1	0	0	0.51	0	0	0.07
Cluster-10553.0	0	0	3	0	1	0	0	0	0.4	0	0.15	0
Cluster-10554.0	0	0	2	0	4	1	0	0	0.19	0	0.42	0.1
Cluster-10555.0	0	0	1	1	2	1	0	0	0.09	0.1	0.21	0.1
Cluster-10556.0	0	2	11	0	9	3	0	0.08	0.49	0	0.43	0.14
Cluster-10557.0	0	4	0	0	1	0	0	0.71	0	0	0.2	0
Cluster-10558.0	0	0	0	0	1	0	0	0	0	0	0.54	0
Cluster-10559.0	0	2	0	1	1	1	0	0.34	0	0.19	0.19	0.18
Cluster-1056.0	0	0	0	0	0	0	0	0	0	0	0	0
Cluster-10560.0	0	158	0	3	0	0	0	5.14	0	0.11	0	0
Cluster-10562.0	0	0	0	0	0	0	0	0	0	0	0	0
Cluster-10563.0	0	2	0	0	0	0	0	0.25	0	0	0	0
Cluster-10564.0	0	2	1	2	0	0	0	0.17	0.09	0.19	0	0
Cluster-10565.0	0	2	1	9	0	0	0	0.08	0.04	0.42	0	0
Cluster-10566.0	0	0	19.67	0	2.75	1	0	0	3.08	0	0.49	0.17
Cluster-10567.0	0	3	11	2	0	0	0	1.6	5.02	1.19	0	0
Cluster-10568.0	0	2	0	0	0	0	0	0.44	0	0	0	0
Cluster-10569.0	0	1	6	0	0	0	0	0.04	0.26	0	0	0
Cluster-1057.0	0	0	0	0	45	3	0	0	0	0	1.46	0.1
Cluster-10570.0	0	0	6	0	3	0	0	0	2.01	0	1.27	0
Cluster-10571.0	0	6	3	0	0	0	0	0.46	0.24	0	0	0
Cluster-10572.0	0	2	0	4	0	0	0	0.23	0	0.52	0	0
Cluster-10573.0	0	9	0	4	2	3	0	0.34	0	0.17	0.09	0.13
Cluster-10574.0	0	1	0	2	0	4	0	0.09	0	0.21	0	0.4
Cluster-10575.0	0	2	4	1	1	0	0	0.64	1.18	0.36	0.36	0
Cluster-10576.0	0	1	0	2	0	0	0	0.1	0	0.23	0	0
Cluster-10577.0	0	1	1	1	1	2	0	0.1	0.11	0.12	0.12	0.23
Cluster-10577.1	0	2	3	0	0	1	0	0.29	0.43	0	0	0.16
Cluster-10578.0	0	1	1	1	0	0	0	0.09	0.09	0.1	0	0
Cluster-10579.0	0	0	0	0	0	0	0	0	0	0	0	0
Cluster-1058.0	0	0	0	0	5	1	0	0	0	0	0.74	0.14
Cluster-10580.0	0	4	6	5	0	0	0	2.06	2.66	2.87	0	0
Cluster-10581.0	0	1	3	0	4	0	0	0.34	0.93	0	1.55	0
Cluster-10582.0	0	0	0	0	0	0	0	0	0	0	0	0
Cluster-10583.0	0	0	11	0	0	1	0	0	1.73	0	0	0.17
Cluster-10584.0	0	1	1	1	0	0	0	0.16	0.15	0.18	0	0
Cluster-10585.0	0	0	1	8	0	0	0	0	0.06	0.5	0	0
Cluster-10586.0	0	0	0	0	0	0	0	0	0	0	0	0
Cluster-10587.0	0	3	2	7	3	1	0	0.1	0.07	0.27	0.11	0.04
Cluster-10588.0	0	3	6	2	0	0	0	0.17	0.35	0.13	0	0
Cluster-10589.0	0	6	0	0	0	0	0	0.47	0	0	0	0
Cluster-1059.0	0	0	0	0	8	0	0	0	0	0	0.71	0
Cluster-10590.0	0	0	2	1	0	1	0	0	0.59	0.36	0	0.33
Cluster-10591.0	0	5	0	0	0	0	0	0.56	0	0	0	0
Cluster-10593.0	0	0	4	2	0	0	0	0	2	1.32	0	0
Cluster-10594.0	0	9	3	2	4	2	0	0.48	0.17	0.12	0.24	0.12
Cluster-10595.0	0	1	5	1	0	0	0	0.05	0.27	0.06	0	0
Cluster-10596.0	0	0	3	0	0	3	0	0	0.54	0	0	0.59
Cluster-10597.0	1	0	2	7.76	1	2	0.04	0	0.07	0.3	0.04	0.08
Cluster-10598.0	0	0	0	0	4	0	0	0	0	0	4.64	0
Cluster-106.0	0	0	0	0	0	29	0	0	0	0	0	2.04
Cluster-1060.0	0	0	0	0	9	0	0	0	0	0	1.28	0
Cluster-10600.0	0	0	1	1	0	1	0	0	0.58	0.78	0	0.67
Cluster-10601.0	0	2	2	2	0	1	0	0.38	0.37	0.43	0	0.2
Cluster-10602.0	0	1	2	3	0	0	0	0.07	0.15	0.24	0	0
Cluster-10603.0	0	0	1	0	2	1	0	0	0.12	0	0.27	0.13
Cluster-10604.0	0	0	1	0	1	0	0	0	0.09	0	0.1	0
Cluster-10605.0	0	2	0	3	1	0	0	0.3	0	0.51	0.17	0
Cluster-10606.0	0	4.15	0	0	5	0	0	0.12	0	0	0.17	0
Cluster-10607.0	0	2	0	1	1	1	0	1.05	0	0.58	0.59	0.51
Cluster-10608.0	0	0	2	3	0	0	0	0	0.19	0.32	0	0
Cluster-10608.1	0	1	4	0	1	0	0	0.76	2.5	0	0.86	0
Cluster-10608.2	3	6	5	3	1	2	0.11	0.2	0.18	0.11	0.04	0.07
Cluster-10609.0	1	0	6.75	1.26	5.57	0	0.03	0	0.19	0.04	0.17	0
Cluster-1061.0	0	0	0	0	8	0	0	0	0	0	2.12	0
Cluster-10610.0	0	8	1	0	2	6	0	1.29	0.16	0	0.37	1.04
Cluster-10610.1	0	0	0	3	0	1	0	0	0	0.69	0	0.21
Cluster-10611.0	0	0	0	6	0	3	0	0	0	0.77	0	0.37
Cluster-10611.1	0	1	0	0	0	5	0	0.13	0	0	0	0.68
Cluster-10611.2	2	1	0	7	4	25	0.09	0.04	0	0.34	0.19	1.2
Cluster-10612.0	0	0	15	0	3	16	0	0	0.37	0	0.08	0.42
Cluster-10613.0	0	0	6	0	0	0	0	0	1.42	0	0	0
Cluster-10614.0	0	0	0	1	0	1	0	0	0	0.19	0	0.18
Cluster-10615.0	0	3	33.71	0	15	7	0	1.05	10.67	0	5.94	2.48
Cluster-10616.0	0	1	3	0	3	0	0	0.09	0.29	0	0.32	0
Cluster-10617.0	0	6	5	1	1	0	0	1.04	0.84	0.19	0.2	0
Cluster-10618.0	0	2	0	1	2	1	0	0.37	0	0.21	0.42	0.2
Cluster-10619.0	0	4	13	2	2	3	0	0.19	0.65	0.11	0.11	0.16
Cluster-1062.0	0	0	0	0	8	0	0	0	0	0	2.75	0
Cluster-10620.0	0	1	6	4	3	1	0	0.09	0.54	0.4	0.3	0.1
Cluster-10621.0	0	1	1	0	3	3	0	0.06	0.06	0	0.2	0.2
Cluster-10622.0	0	0	0	20	0	0	0	0	0	0.9	0	0
Cluster-10623.0	0	0	0	0	0	4	0	0	0	0	0	12.35
Cluster-10624.0	0	0	0	0	0	0	0	0	0	0	0	0
Cluster-10625.0	0	0	4	0	1	0	0	0	0.5	0	0.14	0
Cluster-10626.0	0	0	0.49	3.39	0	0.53	0	0	1.2	13.31	0	1.58
Cluster-10628.0	0	0	61.17	0	16.49	0	0	0	0.4	0	0.11	0
Cluster-1063.0	0	0	0	0	6	0	0	0	0	0	2.87	0
Cluster-10630.0	0	7	0	0	1	0	0	10.96	0	0	1.78	0
Cluster-10631.0	0	1	0	0	2	1	0	0.09	0	0	0.21	0.1
Cluster-10632.0	0	0	5	0	0	2	0	0	0.73	0	0	0.32
Cluster-10633.0	0	13	359	1	361	114	0	0.31	9.03	0.03	9.6	3.03
Cluster-10634.0	0	1	1	4	1	0	0	0.08	0.08	0.36	0.09	0
Cluster-10635.0	0	0	0	3	2	6	0	0	0	1.06	0.71	1.93
Cluster-10636.0	0	2	0	0	503	55	0	0.05	0	0	14.14	1.54
Cluster-10637.0	0	0	2	4	4	0	0	0	0.12	0.26	0.26	0
Cluster-10638.0	0	3	0	1	0	1	0	0.18	0	0.07	0	0.07
Cluster-10638.1	0	0	0	1	0	7	0	0	0	0.11	0	0.74
Cluster-10639.0	0	7.76	1.6	7	2	0	0	0.37	0.08	0.38	0.11	0
Cluster-1064.0	0	0	0	0	14	4	0	0	0	0	2.13	0.58
Cluster-10640.0	0	1	0	0	0	1	0	0.46	0	0	0	0.46
Cluster-10641.0	0	0	1	1	0	0	0	0	0.1	0.11	0	0
Cluster-10642.0	0	0	30.96	0	0	4	0	0	1.91	0	0	0.26
Cluster-10643.0	0	0	0	0	0	1	0	0	0	0	0	0.47
Cluster-10644.0	0	1	0	2	6	5	0	0.08	0	0.18	0.53	0.43
Cluster-10645.0	0	2	0	0	0	0	0	0.59	0	0	0	0
Cluster-10646.0	0	0	1	1	5	6	0	0	0.09	0.1	0.5	0.58
Cluster-10647.0	0	0	0	2	0	2	0	0	0	0.6	0	0.55
Cluster-10648.0	0	1	1	0	0	0	0	0.56	0.48	0	0	0
Cluster-10649.0	0	3	0	2	0	0	0	0.32	0	0.24	0	0
Cluster-10649.1	2	28.75	0	26	2	0	0.04	0.49	0	0.5	0.04	0
Cluster-1065.0	0	0	0	0	17	2	0	0	0	0	1.7	0.19
Cluster-10650.0	0	0	0	1	9	0	0	0	0	0.06	0.55	0
Cluster-10651.0	0	0	0	0	2	0	0	0	0	0	0.89	0
Cluster-10652.0	0	0	0	1	1	0	0	0	0	0.18	0.18	0
Cluster-10653.0	0	1	1	4	1	0	0	0.07	0.07	0.3	0.07	0
Cluster-10654.0	0	2	26	0	18	12.04	0	0.03	0.48	0	0.35	0.24
Cluster-10655.0	0	3	0	1	0	0	0	2.38	0	0.88	0	0
Cluster-10656.0	0	1	0	6	1	0	0	0.06	0	0.4	0.07	0
Cluster-10657.0	0	4	0	0	0	0	0	0.29	0	0	0	0
Cluster-10658.0	0	1	2	4	1	2	0	0.08	0.17	0.37	0.09	0.18
Cluster-10659.0	0	0	0	1	4	0	0	0	0	0.1	0.4	0
Cluster-1066.0	0	0	0	0	3	0	0	0	0	0	4.39	0
Cluster-10660.0	0	2	4	2	0	4	0	0.12	0.24	0.13	0	0.26
Cluster-10661.0	0	0	2	0	0	2	0	0	0.63	0	0	0.7
Cluster-10662.0	0	1	2.42	1	1	8	0	0.08	0.2	0.09	0.09	0.7
Cluster-10663.0	0	5	0	6	1	1	0	0.31	0	0.43	0.07	0.07
Cluster-10664.0	0	1	1	0	0	0	0	0.09	0.09	0	0	0
Cluster-10665.0	0	1	0	2	0	0	0	0.1	0	0.23	0	0
Cluster-10666.0	0	1	0	0	0	0	0	3.19	0	0	0	0
Cluster-10667.0	0	8	1	1	0	0	0	1.08	0.13	0.15	0	0
Cluster-10668.0	0	0	0	4	4	5	0	0	0	0.43	0.42	0.52
Cluster-10669.0	0	0	3	5	1	1	0	0	0.37	0.69	0.14	0.13
Cluster-1067.0	0	0	0	0	35	1	0	0	0	0	2	0.06
Cluster-10670.0	0	0	5	0	4	0	0	0	0.25	0	0.21	0
Cluster-10671.0	0	2	1	6	4	11	0	0.14	0.07	0.46	0.31	0.83
Cluster-10672.0	0	0	12	1	0	0	0	0	0.94	0.09	0	0
Cluster-10673.0	0	1	0	1.94	0	2	0	0.27	0	0.58	0	0.55
Cluster-10675.0	0.41	0	0.42	6.33	0	0.27	0.01	0	0.01	0.1	0	0
Cluster-10676.0	0	3	2	6	0	0	0	0.49	0.32	1.1	0	0
Cluster-10677.0	0	8	2	5	0	0	0	0.43	0.11	0.3	0	0
Cluster-10678.0	0	0	0	0	1	0	0	0	0	0	0.2	0
Cluster-10678.1	0	0	30.54	0	0	15.56	0	0	0.58	0	0	0.31
Cluster-10678.2	0	0	0	0	8	2.44	0	0	0	0	0.15	0.05
Cluster-10679.0	0	0	14	2	1	0	0	0	0.47	0.07	0.04	0
Cluster-1068.0	0	0	0	0	29	1	0	0	0	0	2.25	0.08
Cluster-10680.0	0	2	2	2	0	0	0	0.73	0.65	0.81	0	0
Cluster-10681.0	0	7	136.24	1	116.66	51	0	0.1	2.04	0.02	1.84	0.8
Cluster-10681.1	0	0	100.76	0	13.34	0	0	0	1.4	0	0.19	0
Cluster-10682.0	0	1	0	4	3	0	0	0.09	0	0.41	0.31	0
Cluster-10683.0	0	2.88	1.57	2.34	2.3	2.28	0	0.27	0.15	0.25	0.25	0.24
Cluster-10684.0	0	0	1	0	8	1	0	0	0.1	0	0.86	0.1
Cluster-10685.0	0	1	6	0	1	6	0	0.03	0.2	0	0.04	0.21
Cluster-10686.0	0	2	1	2	0	0	0	0.2	0.1	0.23	0	0
Cluster-10687.0	0	0	48	0	0	5	0	0	1.15	0	0	0.13
Cluster-10687.1	0	0	15	0	0	14	0	0	0.73	0	0	0.72
Cluster-10688.0	0	0	1	1	1	3	0	0	0.11	0.12	0.12	0.34
Cluster-10688.1	0	0	2	0	4	3	0	0	0.39	0	0.91	0.64
Cluster-10689.0	0	0	0	0	0	0	0	0	0	0	0	0
Cluster-1069.0	0	0	0	0	13	0	0	0	0	0	1.58	0
Cluster-10690.0	0	0	0	0	2.08	0	0	0	0	0	0.13	0
Cluster-10691.0	0	0	5	0	0	1	0	0	1.25	0	0	0.28
Cluster-10692.0	0	0	2	0	0	0	0	0	0.12	0	0	0
Cluster-10693.0	0	0	1	0	0	0	0	0	1.59	0	0	0
Cluster-10694.0	0	0	0	0	2	0	0	0	0	0	0.43	0
Cluster-10695.0	0	0	2	0	0	4	0	0	0.33	0	0	0.71
Cluster-10696.0	0	0	7.47	8	2	0	0	0	0.23	0.26	0.07	0
Cluster-10697.0	0	2.7	103.72	0	0	0	0	0.05	1.91	0	0	0
Cluster-10697.1	1	29.3	259.2	2	157.47	57.23	0.01	0.4	3.8	0.03	2.43	0.88
Cluster-10697.2	0	0	276.08	0	185.53	100.77	0	0	3.74	0	2.64	1.44
Cluster-10698.0	0	3	0	3	5	0	0	0.14	0	0.16	0.26	0
Cluster-10699.0	0	0	1	0	2	0	0	0	0.12	0	0.28	0
Cluster-107.0	0	0	0	0	0	7	0	0	0	0	0	1.72
Cluster-1070.0	0	0	0	0	5	2	0	0	0	0	0.73	0.28
Cluster-10700.0	0	0	1	0	0	1	0	0	0.15	0	0	0.16
Cluster-10701.0	0	1	2	0	0	3	0	0.13	0.27	0	0	0.43
Cluster-10702.0	0	0	9	0	4	2	0	0	3.83	0	2.22	0.97
Cluster-10703.0	0	0	0	0	1	0	0	0	0	0	1.89	0
Cluster-10703.1	0	0	1	5	1	3	0	0	0.12	0.66	0.13	0.38
Cluster-10704.0	0	0	7	0	4	0	0	0	0.8	0	0.51	0
Cluster-10706.0	0	0	1	0	1	0	0	0	0.04	0	0.04	0
Cluster-10707.0	0	0	13	0	0	0	0	0	1.1	0	0	0
Cluster-10708.0	0	0	0	0	0	6.88	0	0	0	0	0	0.27
Cluster-10709.0	0	2	1	0	2	1	0	0.16	0.08	0	0.18	0.09
Cluster-10709.1	0	0	0	0	0	3	0	0	0	0	0	0.85
Cluster-1071.0	0	0	0	0	12	0	0	0	0	0	1.98	0
Cluster-10710.0	0	0	1	1	0	1	0	0	0.09	0.1	0	0.1
Cluster-10710.1	15	4	23	22	20	14	0.29	0.07	0.46	0.46	0.42	0.29
Cluster-10711.0	0	0	3	0	5	2	0	0	0.17	0	0.3	0.12
Cluster-10712.0	0	0	0	0	0	0	0	0	0	0	0	0
Cluster-10713.0	0	0	19	0	0	3	0	0	0.92	0	0	0.15
Cluster-10714.0	0	4	0	0	0	0	0	17.76	0	0	0	0
Cluster-10715.0	0	2	8	0	0	0	0	0.26	1.03	0	0	0
Cluster-10716.0	0	5	9	6	0	0	0	0.23	0.44	0.31	0	0
Cluster-10718.0	0	2.03	75.22	0	58.62	9.46	0	0.05	2.01	0	1.65	0.27
Cluster-10719.0	0	3	0	7	1	0	0	0.32	0	0.85	0.12	0
Cluster-10720.0	0	1	0	4	1	0	0	0.13	0	0.59	0.15	0
Cluster-10721.0	0	0	0	0	0.5	0.5	0	0	0	0	0.02	0.02
Cluster-10722.0	0	0	0	2	0	1.46	0	0	0	0.17	0	0.12
Cluster-10723.0	0	0	0	0	0	0	0	0	0	0	0	0
Cluster-10724.0	0	4	1	0	0	5	0	0.6	0.15	0	0	0.8
Cluster-10725.0	0	0	0	2	0	0	0	0	0	0.54	0	0
Cluster-10726.0	0	4	1	0	0	1	0	0.32	0.08	0	0	0.09
Cluster-10727.0	0	3	9	5	0	2	0	0.27	0.82	0.5	0	0.2
Cluster-10728.0	0	0	0	0	0	0	0	0	0	0	0	0
Cluster-10729.0	0	8	3	0	0	0	0	0.62	0.24	0	0	0
Cluster-1073.0	0	0	0	0	3.02	0	0	0	0	0	0.23	0
Cluster-10730.0	0	1	34.9	0	13.94	0	0	0.04	1.6	0	0.68	0
Cluster-10731.0	0	2	2	0	0	0	0	1.25	1.05	0	0	0
Cluster-10732.0	0	0	0	1	0	1	0	0	0	0.14	0	0.13
Cluster-10733.0	0	2	1	2	0	1	0	0.27	0.13	0.3	0	0.14
Cluster-10734.0	0	2	2	4	0	1	0	0.17	0.18	0.39	0	0.1
Cluster-10735.0	0	0	0	0	0	0	0	0	0	0	0	0
Cluster-10736.0	0	0	6	0	1	0	0	0	0.34	0	0.06	0
Cluster-10737.0	0	0	0	0	0	0	0	0	0	0	0	0
Cluster-10738.0	0	8.19	0	4.13	0	0	0	0.65	0	0.37	0	0
Cluster-10739.0	0	0	0	1	1	3	0	0	0	0.19	0.19	0.54
Cluster-1074.0	0	0	0	0	25	4	0	0	0	0	1.81	0.28
Cluster-10740.0	0	0	1	0	0	0	0	0	2.67	0	0	0
Cluster-10741.0	0	1	0	0	0	0	0	0.05	0	0	0	0
Cluster-10742.0	0	0	1	0	0	1	0	0	0.31	0	0	0.34
Cluster-10743.0	0	0	0	3	0	8	0	0	0	0.74	0	1.85
Cluster-10744.0	0	1	0	1	0	2	0	0.13	0	0.14	0	0.28
Cluster-10745.0	0	2	1	2	2	0	0	0.31	0.15	0.35	0.35	0
Cluster-10746.0	0	1	3	0	2	0	0	0.2	0.57	0	0.44	0
Cluster-10747.0	0	2	7	0	5	7	0	0.19	0.67	0	0.53	0.72
Cluster-10748.0	0	0	5	0	0	5	0	0	0.63	0	0	0.68
Cluster-10749.0	0	4	32	0	16	4	0	0.37	3.05	0	1.69	0.41
Cluster-10749.1	1.66	0	60.45	0	63.66	7.68	0.03	0	1.17	0	1.3	0.16
Cluster-10749.2	0	0	56.95	3	79.81	12.64	0	0	1.41	0.08	2.09	0.33
Cluster-10749.3	0	0	4	0	4	1	0	0	0.45	0	0.5	0.12
Cluster-10749.4	0	2	13.21	2	11.44	0	0	0.1	0.72	0.12	0.67	0
Cluster-1075.0	0	0	0	0	16	1	0	0	0	0	20.52	1.04
Cluster-10750.0	0	3	3	0	2	0	0	0.24	0.24	0	0.18	0
Cluster-10751.0	0	1	0	1	0	0	0	0.13	0	0.15	0	0
Cluster-10753.0	0	0	9	1	0	2	0	0	0.52	0.06	0	0.12
Cluster-10754.0	0	1	0	0	0	0	0	0.11	0	0	0	0
Cluster-10755.0	0	1	0	0	1	0	0	0.1	0	0	0.12	0
Cluster-10756.0	0	1	0	0	1.91	4	0	0.28	0	0	0.6	1.14
Cluster-10757.0	0	5	2	0	0	2	0	0.52	0.21	0	0	0.23
Cluster-10758.0	0	5	0	1	3	2	0	0.32	0	0.07	0.22	0.14
Cluster-10759.0	0	0	1	5	1	1	0	0	0.12	0.69	0.14	0.13
Cluster-1076.0	0	0	0	0	7	0	0	0	0	0	1.16	0
Cluster-10760.0	0	4	0	1	4	0	0	0.23	0	0.06	0.26	0
Cluster-10761.0	0	1	1	1	0	0	0	0.67	0.56	0.75	0	0
Cluster-10763.0	0	1	1	0	0	0	0	0.17	0.16	0	0	0
Cluster-10764.0	0	1	2	1	2	1	0	0.05	0.11	0.06	0.11	0.06
Cluster-10765.0	0	0	3	0	4	0	0	0	0.61	0	0.97	0
Cluster-10766.0	0	0	0	0	0	2	0	0	0	0	0	3.26
Cluster-10767.0	0	0	0	1	0	0	0	0	0	0.25	0	0
Cluster-10768.0	0	1	4	2	0	0	0	0.34	1.24	0.76	0	0
Cluster-10769.0	0	1	0	1	2	0	0	0.05	0	0.06	0.12	0
Cluster-1077.0	0	0	0	0	6	0	0	0	0	0	0.63	0
Cluster-10770.0	0	0	1	0	0	0	0	0	0.04	0	0	0
Cluster-10771.0	0	0	1	0	0	2	0	0	0.08	0	0	0.17
Cluster-10772.0	0	1	3	0	0	0	0	0.17	0.5	0	0	0
Cluster-10773.0	0	1	2	1	10	1	0	0.08	0.17	0.09	0.91	0.09
Cluster-10774.0	0	1	0	1	0	0	0	0.07	0	0.08	0	0
Cluster-10774.1	0	1.77	0	2	3	0	0	0.04	0	0.05	0.07	0
Cluster-10774.2	0	8.23	1	0	0	0	0	0.25	0.03	0	0	0
Cluster-10775.0	0	0	0	3.11	0	5.15	0	0	0	0.14	0	0.23
Cluster-10776.0	0	3	3	3	0	0	0	0.25	0.26	0.29	0	0
Cluster-10777.0	0	4	0	3	1	0	0	0.8	0	0.68	0.23	0
Cluster-10778.0	0	0	14	0	0	2	0	0	0.98	0	0	0.15
Cluster-10779.0	0	0	57.99	0	2.02	5	0	0	1.26	0	0.05	0.11
Cluster-1078.0	0	0	0	0	36	1	0	0	0	0	1.38	0.04
Cluster-10780.0	0	0	7	0	1	0	0	0	0.45	0	0.07	0
Cluster-10781.0	0	0	1	0	12	18	0	0	0.06	0	0.82	1.21
Cluster-10782.0	0	6	3	1	0	0	0	0.39	0.2	0.07	0	0
Cluster-10783.0	0	1.5	0.5	1	0	0	0	0.08	0.03	0.06	0	0
Cluster-10784.0	0	0	3	4	3	16	0	0	0.14	0.2	0.15	0.79
Cluster-10786.0	0	0	3	6	5	1	0	0	0.39	0.87	0.72	0.14
Cluster-10787.0	0	4	0	3	0	0	0	0.35	0	0.3	0	0
Cluster-10787.1	0	4	0	5	0	0	0	0.65	0	0.92	0	0
Cluster-10788.0	0	0	2	1	0	0	0	0	0.14	0.08	0	0
Cluster-10789.0	0	0	1	0	3	1	0	0	0.16	0	0.56	0.18
Cluster-1079.0	0	0	0	0	36	3	0	0	0	0	1.53	0.13
Cluster-10790.0	0	5	3	4	0	3	0	0.27	0.17	0.25	0	0.18
Cluster-10791.0	0	0	0	0	21	0	0	0	0	0	6.49	0
Cluster-10792.0	0	0	6.12	1	3	1	0	0	0.15	0.03	0.08	0.03
Cluster-10793.0	0	0	4.62	0	0	0	0	0	0.25	0	0	0
Cluster-10794.0	0	0	1	0	5	0	0	0	0.09	0	0.49	0
Cluster-10794.1	0	0	0	0	3	0	0	0	0	0	9.66	0
Cluster-10794.2	0	0	7	0	1	2	0	0	0.32	0	0.05	0.1
Cluster-10795.0	0	0	1	1	0	0	0	0	0.1	0.11	0	0
Cluster-10796.0	0	0	0	0	0	0	0	0	0	0	0	0
Cluster-10797.0	0	0	0	5	0	0	0	0	0	1.26	0	0
Cluster-10798.0	0	1	0	0	0	1	0	0.06	0	0	0	0.07
Cluster-10799.0	0	0	0	4	0	0	0	0	0	0.76	0	0
Cluster-108.0	0	0	0	0	0	11	0	0	0	0	0	1.6
Cluster-1080.0	0	0	0	0	15	2	0	0	0	0	3.27	0.41
Cluster-10801.0	0	0	0	0	0	0	0	0	0	0	0	0
Cluster-10802.0	0	2	3	6	13	127	0	0.03	0.06	0.12	0.25	2.46
Cluster-10803.0	0	0	0	0	0	0	0	0	0	0	0	0
Cluster-10804.0	0	0	0	3.62	0	0	0	0	0	0.21	0	0
Cluster-10805.0	0	0	0	0	2	0	0	0	0	0	0.69	0
Cluster-10806.0	0	0	0	2	0	0	0	0	0	0.5	0	0
Cluster-10807.0	0	13	259.27	0	247.07	0	0	0.6	12.59	0	12.86	0
Cluster-10807.1	0	0	105.73	1	170.93	114	0	0	5.3	0.05	9.2	6.06
Cluster-10808.0	0	0	6	1	2	2	0	0	0.34	0.06	0.12	0.12
Cluster-10808.1	4	5	4	2	5	7	0.4	0.47	0.39	0.22	0.54	0.73
Cluster-10809.0	0	0	2	0	3	0	0	0	0.29	0	0.49	0
Cluster-1081.0	0	0	0	0	11	0	0	0	0	0	0.8	0
Cluster-10810.0	0	6	2	0	0	0	0	0.46	0.16	0	0	0
Cluster-10811.0	0	1	2	2	0	0	0	0.21	0.4	0.47	0	0
Cluster-10812.0	0	3.31	32.18	0	23.16	4.32	0	0.09	0.93	0	0.71	0.13
Cluster-10813.0	0	2	2	0	0	0	0	1.05	0.9	0	0	0
Cluster-10814.0	0	0	0	1	0	0	0	0	0	0.62	0	0
Cluster-10815.0	0	0	4	0	1	1	0	0	0.51	0	0.14	0.14
Cluster-10816.0	0	6	4	2	1	1	0	0.68	0.46	0.26	0.13	0.12
Cluster-10817.0	0	0	19	0	15	0	0	0	0.42	0	0.35	0
Cluster-10817.1	0	0	7	0	2	1	0	0	0.23	0	0.07	0.04
Cluster-10818.0	0	0	0	0	0	0	0	0	0	0	0	0
Cluster-10818.1	0	0	0	0	138	0	0	0	0	0	1.67	0
Cluster-10818.2	0	0	0	0	63	0	0	0	0	0	2.49	0
Cluster-10819.0	0	0	0	0	0	0	0	0	0	0	0	0
Cluster-1082.0	0	0	0	0	39	5	0	0	0	0	2.38	0.3
Cluster-10820.0	0	4	3	0	1	1	0	0.25	0.2	0	0.07	0.07
Cluster-10821.0	0	0	1	0	1	0	0	0	0.26	0	0.31	0
Cluster-10822.0	0	0	2	0	2	1	0	0	0.37	0	0.43	0.2
Cluster-10823.0	0	2	5.79	1	0	2.93	0	0.08	0.25	0.05	0	0.14
Cluster-10824.0	0	1	10	3	1	0	0	0.06	0.59	0.19	0.06	0
Cluster-10825.0	0	1	1	1	2	1	0	0.19	0.19	0.22	0.44	0.21
Cluster-10826.0	0	0	0	2	0	0	0	0	0	0.33	0	0
Cluster-10827.0	0	0	2	1	1	1	0	0	0.16	0.09	0.09	0.09
Cluster-10828.0	0	6	0	0	0	0	0	0.93	0	0	0	0
Cluster-10829.0	0	0	3	4	1	3	0	0	0.17	0.24	0.06	0.18
Cluster-1083.0	0	0	0	0	6	2	0	0	0	0	1.18	0.37
Cluster-10830.0	0	1	3	2	0	0	0	0.12	0.35	0.26	0	0
Cluster-10831.0	0	17	206	0	52	33	0	2.95	35	0	10.21	6.11
Cluster-10832.0	0	4	4	9	2	3	0	0.44	0.44	1.12	0.25	0.36
Cluster-10833.0	0	0	0	1	0	4	0	0	0	0.14	0	0.52
Cluster-10834.0	0	46	4	43	3	3	0	0.65	0.06	0.7	0.05	0.05
Cluster-10835.0	0	0	0	0	1	0	0	0	0	0	0.51	0
Cluster-10836.0	0	2	2	4	2	0	0	0.08	0.09	0.19	0.09	0
Cluster-10837.0	0	0	0	0	0	2.16	0	0	0	0	0	0.27
Cluster-10838.0	0	2	0	2	0	0	0	0.54	0	0.6	0	0
Cluster-10839.0	0	0	2	0	0	0	0	0	0.44	0	0	0
Cluster-1084.0	0	0	0	0	21	3	0	0	0	0	1.28	0.18
Cluster-10840.0	0	1	5	7	3	0	0	0.1	0.49	0.77	0.33	0
Cluster-10841.0	0	0	1	0	3	2	0	0	0.1	0	0.35	0.22
Cluster-10842.0	0	3	7	2	3	6	0	0.11	0.28	0.09	0.13	0.26
Cluster-10843.0	0	0	24.44	0	3	4	0	0	3.23	0	0.45	0.57
Cluster-10844.0	0	2	0	2	0	0	0	0.35	0	0.4	0	0
Cluster-10845.0	0	0	10	0	0	0	0	0	0.83	0	0	0
Cluster-10846.0	0	1	4.25	5.14	0	2	0	0.03	0.15	0.19	0	0.07
Cluster-10847.0	0	0	0	0	0	0	0	0	0	0	0	0
Cluster-10848.0	0	0	0	0	4	0	0	0	0	0	0.56	0
Cluster-10849.0	0	0	0	8	0	0	0	0	0	1	0	0
Cluster-1085.0	0	0	0	0	52	1	0	0	0	0	2.7	0.05
Cluster-10850.0	0	4	1	5	1	0	0	0.19	0.05	0.27	0.05	0
Cluster-10851.0	0	0	0	1	0	2	0	0	0	0.83	0	1.42
Cluster-10852.0	0	1	0	9	0	0	0	0.06	0	0.64	0	0
Cluster-10853.0	1.53	0	0	0	0	0	0.08	0	0	0	0	0
Cluster-10854.0	0	0	0.1	0	1	0	0	0	0.03	0	0.3	0
Cluster-10854.1	1	4	2.9	0	2	5	0.18	0.69	0.49	0	0.39	0.91
Cluster-10855.0	0	0	0	0	1	2	0	0	0	0	0.09	0.18
Cluster-10856.0	0	0	2.99	1	1	0	0	0	0.48	0.18	0.18	0
Cluster-10857.0	0	2	6.4	1	1	1	0	0.56	1.67	0.32	0.32	0.29
Cluster-10858.0	0	0	0	0	0	0	0	0	0	0	0	0
Cluster-10859.0	0	1	1	0	0	0	0	0.13	0.13	0	0	0
Cluster-1086.0	0	0	0	0	19	0	0	0	0	0	0.96	0
Cluster-10860.0	0	6	0	0	0	0	0	1.19	0	0	0	0
Cluster-10861.0	0	0	5	3	0	0	0	0	0.41	0.27	0	0
Cluster-10862.0	0	6	4	2	0	1	0	0.36	0.25	0.14	0	0.07
Cluster-10863.0	0	6	0	1	0	0	0	2.94	0	0.55	0	0
Cluster-10864.0	0	1	5	0	1	1	0	0.07	0.34	0	0.07	0.07
Cluster-10865.0	0	12	34	0	20	1	0	2.16	5.96	0	4.06	0.19
Cluster-10866.0	0	1	0	4	0	0	0	0.54	0	2.41	0	0
Cluster-10867.0	0	0	1	0	5	0	0	0	0.09	0	0.47	0
Cluster-10868.0	0	0	0	1	0	1	0	0	0	0.31	0	0.29
Cluster-10869.0	0	2	1	8	7	7	0	0.12	0.06	0.53	0.46	0.46
Cluster-10870.0	0	4	3	2	2	1	0	0.17	0.13	0.09	0.09	0.05
Cluster-10872.0	0	0	1	1	0	0	0	0	0.49	0.64	0	0
Cluster-10873.0	0	4	0	0	0	0	0	0.7	0	0	0	0
Cluster-10874.0	0	1	1	0	0	2	0	0.16	0.16	0	0	0.35
Cluster-10875.0	0	1	3	0	5	0	0	0.08	0.24	0	0.43	0
Cluster-10875.1	0	0	3	0	0	0	0	0	0.83	0	0	0
Cluster-10876.0	0	3	0	2	1	0	0	0.36	0	0.27	0.13	0
Cluster-10877.0	0	0	0	5	1	0	0	0	0	1.07	0.22	0
Cluster-10878.0	0	0	2	0	0	1	0	0	4.43	0	0	2.66
Cluster-10878.1	3.09	4.14	17.24	10.86	10.16	7.76	0.17	0.21	0.93	0.63	0.59	0.44
Cluster-10878.2	10.91	20.86	4.76	11.14	3.84	36.24	0.6	1.09	0.26	0.66	0.23	2.12
Cluster-10879.0	0	2	2	0	1	2	0	0.53	0.49	0	0.3	0.54
Cluster-1088.0	0	0	0	0	27	1	0	0	0	0	1.15	0.04
Cluster-10880.0	0	0	0	3	2	0	0	0	0	0.28	0.19	0
Cluster-10881.0	0	5	1	3	0	1	0	0.33	0.07	0.22	0	0.07
Cluster-10882.0	0	1	1	0	2	2	0	0.17	0.17	0	0.39	0.37
Cluster-10883.0	0	3	7	3	4	22	0	0.12	0.3	0.14	0.18	0.99
Cluster-10884.0	0	1	0	2	0	0	0	0.08	0	0.18	0	0
Cluster-10885.0	0	0	0	0	1	1	0	0	0	0	0.41	0.37
Cluster-10886.0	0	0	2	3	0	3	0	0	0.21	0.35	0	0.34
Cluster-10887.0	0	0	0	1	1	0	0	0	0	0.25	0.25	0
Cluster-10888.0	0	1	0	4	2	1	0	0.11	0	0.5	0.25	0.12
Cluster-10889.0	0	2	0	3	0	0	0	0.94	0	1.57	0	0
Cluster-1089.0	0	0	0	0	19	0	0	0	0	0	3.47	0
Cluster-10890.0	0	4	4	2	0	0	0	0.24	0.25	0.14	0	0
Cluster-10891.0	0	1	0	3	0	0	0	0.57	0	1.91	0	0
Cluster-10892.0	0	1	2	0	1	2	0	0.06	0.13	0	0.07	0.14
Cluster-10893.0	0	4	0	3	3	1	0	1.64	0	1.37	1.39	0.41
Cluster-10894.0	0	2	0	1	5	2	0	0.16	0	0.09	0.45	0.17
Cluster-10895.0	0	4	1	4	0	2	0	0.58	0.14	0.66	0	0.31
Cluster-10896.0	0	0	1.03	0	19.26	5.69	0	0	0.05	0	1.03	0.3
Cluster-10897.0	0	0	0	0	0	0	0	0	0	0	0	0
Cluster-10898.0	0	0	0	2.23	2.35	3.16	0	0	0	0.19	0.2	0.26
Cluster-10899.0	0	0	2	0	0	0	0	0	0.84	0	0	0
Cluster-109.0	0	0	0	0	0	5	0	0	0	0	0	1.02
Cluster-10900.0	0	1	2	2	0	2	0	0.15	0.29	0.33	0	0.32
Cluster-10901.0	0	0	0	0	0	0	0	0	0	0	0	0
Cluster-10901.1	3	0	1	0	0	0	0.46	0	0.14	0	0	0
Cluster-10902.0	0	0	3	0	0	2	0	0	0.39	0	0	0.28
Cluster-10903.0	0	2	0	2	3	2	0	0.14	0	0.16	0.25	0.16
Cluster-10904.0	0	6	11.16	1	21.74	10.61	0	0.08	0.16	0.02	0.33	0.16
Cluster-10905.0	0	2	0	4	3	0	0	0.09	0	0.21	0.15	0
Cluster-10906.0	4	1	0	1	0	3	0.57	0.13	0	0.15	0	0.43
Cluster-10907.0	0	3	6	0	0	0	0	0.51	1	0	0	0
Cluster-10908.0	0	0	1	0	0	1	0	0	0.41	0	0	0.46
Cluster-10909.0	0	1	0	3	0	0	0	0.12	0	0.42	0	0
Cluster-1091.0	0	0	0	0	7	0	0	0	0	0	2.33	0
Cluster-10910.0	0	8	0	5	0	0	0	0.45	0	0.32	0	0
Cluster-10911.0	0	1	2	0	0	0	0	0.18	0.36	0	0	0
Cluster-10912.0	0	2	6	0	0	1	0	0.16	0.49	0	0	0.09
Cluster-10913.0	0	22	5	0	1	0	0	0.92	0.22	0	0.05	0
Cluster-10914.0	0	0	0	4	0	0	0	0	0	0.64	0	0
Cluster-10915.0	0	4	8	3	4	5	0	0.31	0.65	0.27	0.35	0.43
Cluster-10916.0	0	0	0	0	6	0	0	0	0	0	0.59	0
Cluster-10917.0	0	5	0	0	0	0	0	0.74	0	0	0	0
Cluster-10918.0	0	1	1	0	0	0	0	0.04	0.05	0	0	0
Cluster-10919.0	0	0	10	3	4	0	0	0	0.43	0.14	0.18	0
Cluster-1092.0	0	0	0	0	127.82	15	0	0	0	0	23.08	2.57
Cluster-10920.0	0	0	4	0	2	0	0	0	0.84	0	0.5	0
Cluster-10920.1	11	1	5	5	1	5	0.28	0.02	0.13	0.14	0.03	0.14
Cluster-10921.0	0	0	5	0	0	4	0	0	0.37	0	0	0.32
Cluster-10923.0	0	6	4	7	3	3	0	0.29	0.21	0.39	0.17	0.16
Cluster-10924.0	0	0	0	0	0	0	0	0	0	0	0	0
Cluster-10925.0	0	2.1	6.76	0	11.43	0	0	0.04	0.14	0	0.24	0
Cluster-10926.0	0	0	0	3	0	0	0	0	0	0.79	0	0
Cluster-10927.0	0	2.78	0	2.32	0	6.75	0	0.14	0	0.13	0	0.38
Cluster-10927.1	2	0	0	4.68	15.64	2.89	0.11	0	0	0.28	0.93	0.17
Cluster-10928.0	0	3	0	1	0	0	0	0.18	0	0.07	0	0
Cluster-10929.0	0	0	5	0	0	0	0	0	3.37	0	0	0
Cluster-1093.0	0	0	0	0	7	0	0	0	0	0	0.74	0
Cluster-10930.0	0	1	10	1	4	2	0	0.05	0.57	0.06	0.25	0.12
Cluster-10931.0	0	2	2	3.5	0	0	0	0.16	0.17	0.32	0	0
Cluster-10932.0	0	2	3	0	0	0	0	0.38	0.56	0	0	0
Cluster-10933.0	0	6	6	0	0	1	0	0.43	0.44	0	0	0.08
Cluster-10934.0	0	0	19.61	0	3	0	0	0	1.06	0	0.17	0
Cluster-10935.0	0	2	1	3	1	0	0	0.66	0.3	1.1	0.37	0
Cluster-10936.0	0	8	3	0	2	3	0	2	0.71	0	0.57	0.78
Cluster-10937.0	0	0	0	0	0	1	0	0	0	0	0	1.12
Cluster-10938.0	0	0	2	0	0	0	0	0	0.25	0	0	0
Cluster-10939.0	0	2	0	0	3	0	0	0.17	0	0	0.29	0
Cluster-10939.1	0	0	1	1	4	2	0	0	0.12	0.13	0.52	0.25
Cluster-1094.0	0	0	0	0	10	0	0	0	0	0	1.03	0
Cluster-10940.0	0	14	10	6	0	0	0	1.41	1.03	0.69	0	0
Cluster-10941.0	0	0	0	0	3	0	0	0	0	0	0.28	0
Cluster-10942.0	0	4	1	0	0	0	0	0.6	0.15	0	0	0
Cluster-10943.0	0	0	3	0	1	0	0	0	0.34	0	0.12	0
Cluster-10944.0	0	0	0	0	0	0	0	0	0	0	0	0
Cluster-10945.0	0	0	9	0	15	0	0	0	0.29	0	0.51	0
Cluster-10946.0	0	4	1	1	2	0	0	0.56	0.14	0.16	0.31	0
Cluster-10947.0	0	3	0	5	1	0	0	0.28	0	0.53	0.11	0
Cluster-10948.0	0	3	4	0	3	0	0	0.28	0.38	0	0.31	0
Cluster-10949.0	0	1	0	1	0	3	0	0.08	0	0.09	0	0.25
Cluster-1095.0	0	0	0	0	7	0	0	0	0	0	0.7	0
Cluster-10950.0	0	3	4	4	1	0	0	0.41	0.55	0.62	0.16	0
Cluster-10951.0	0	1	0	0	1	0	0	0.19	0	0	0.22	0
Cluster-10952.0	0	0	0	0	2	0	0	0	0	0	2.16	0
Cluster-10953.0	0	0	3	0	3	0	0	0	0.11	0	0.12	0
Cluster-10954.0	0	0	1	0	0	0	0	0	0.12	0	0	0
Cluster-10954.1	0	0	0	0	3	0	0	0	0	0	0.91	0
Cluster-10955.0	0	1	0	3	3	0	0	0.07	0	0.24	0.24	0
Cluster-10956.0	0	2	0	2	1	0	0	0.46	0	0.52	0.26	0
Cluster-10957.0	0	0	8	4	1	4	0	0	0.34	0.18	0.04	0.18
Cluster-10957.1	1	1	12	0	0	1	0.07	0.07	0.86	0	0	0.08
Cluster-10958.0	0	2.86	0	4.56	0	0.46	0	1.6	0	2.85	0	0.25
Cluster-10959.0	0	2	1	0	1	0	0	0.43	0.21	0	0.24	0
Cluster-1096.0	0	0	0	0	10	0	0	0	0	0	2.2	0
Cluster-10960.0	0	4	3.13	0	0	0	0	0.3	0.24	0	0	0
Cluster-10961.0	0	0.04	0	4	0.85	0	0	0	0	0.52	0.11	0
Cluster-10962.0	0	6	0	3	0	1	0	0.21	0	0.12	0	0.04
Cluster-10963.0	0	0	5	0	0	1	0	0	1.69	0	0	0.38
Cluster-10963.1	0	0	2	0	2	0	0	0	0.56	0	0.69	0
Cluster-10963.2	0	0	0	0	0	0	0	0	0	0	0	0
Cluster-10964.0	0	1	0	0	0	0	0	1.44	0	0	0	0
Cluster-10964.1	2	2	11	15	2	6	0.19	0.18	1.01	1.52	0.2	0.59
Cluster-10965.0	1	2	0	1	0	4	0.2	0.38	0	0.22	0	0.81
Cluster-10966.0	0	0	0	0	0	0	0	0	0	0	0	0
Cluster-10967.0	0	0	13	0	5	2	0	0	0.69	0	0.28	0.11
Cluster-10968.0	0	0	62.93	0	0	0	0	0	2.12	0	0	0
Cluster-10968.1	0	0	6.07	0	2	1	0	0	0.21	0	0.07	0.04
Cluster-10969.0	0	0	0	0	0	0	0	0	0	0	0	0
Cluster-1097.0	0	0	0	0	8	0	0	0	0	0	0.93	0
Cluster-10970.0	0	4	2	1	2	1	0	0.18	0.09	0.05	0.1	0.05
Cluster-10971.0	0	3	0	3	0	0	0	0.27	0	0.31	0	0
Cluster-10971.1	1	5	2	12	4	3	0.03	0.13	0.06	0.37	0.12	0.09
Cluster-10972.0	0	0	0	0	0	0	0	0	0	0	0	0
Cluster-10973.0	0	0	0	1	2	3	0	0	0	0.07	0.14	0.21
Cluster-10974.0	0	1	3	2	0	5	0	0.06	0.2	0.14	0	0.35
Cluster-10975.0	0	0	0	3	0	0	0	0	0	0.48	0	0
Cluster-10976.0	0	9	358	1	203	28	0	0.24	10.23	0.03	6.15	0.85
Cluster-10977.0	0	0	1	3	1	1	0	0	0.17	0.59	0.2	0.19
Cluster-10978.0	0	4	13	0	19	1	0	0.27	0.91	0	1.45	0.07
Cluster-10979.0	0	1	0	0	0	1	0	0.19	0	0	0	0.2
Cluster-1098.0	0	0	0	0	22	0	0	0	0	0	2.47	0
Cluster-10980.0	0	11	0	0	8	1	0	0.64	0	0	0.52	0.06
Cluster-10982.0	0	3	3	0	0	0	0	0.55	0.54	0	0	0
Cluster-10983.0	0	4	2	0	8	0	0	0.27	0.14	0	0.61	0
Cluster-10984.0	0	1.69	54.82	0	40.84	6.68	0	0.05	1.63	0	1.29	0.21
Cluster-10985.0	0	0	4	0	0	1	0	0	0.34	0	0	0.09
Cluster-10986.0	0	5	0	3	1	0	0	0.43	0	0.29	0.1	0
Cluster-10987.0	0	2	25	0	2	4	0	0.14	1.85	0	0.16	0.32
Cluster-10988.0	0	1	1	0	2	4	0	0.05	0.06	0	0.12	0.24
Cluster-10989.0	0	0	3	0	0	0	0	0	0.65	0	0	0
Cluster-1099.0	0	0	0	0	10	0	0	0	0	0	2.28	0
Cluster-10990.0	0	1	1	0	9	4.57	0	0.04	0.04	0	0.41	0.21
Cluster-10991.0	0	3	0	0	0	0	0	0.37	0	0	0	0
Cluster-10993.0	0	0	0	0	0	5	0	0	0	0	0	0.44
Cluster-10994.0	0	0	1	1	0	0	0	0	0.29	0.35	0	0
Cluster-10995.0	0	3	0	3	0	0	0	0.99	0	1.1	0	0
Cluster-10996.0	0	0	0	0	0	0	0	0	0	0	0	0
Cluster-10996.1	13	32	8	24	5	2	1.7	3.96	1	3.36	0.7	0.27
Cluster-10997.0	0	0	0	0	3.15	6.58	0	0	0	0	0.09	0.19
Cluster-10998.0	0	0	3	4	2	1	0	0	0.27	0.39	0.2	0.1
Cluster-10999.0	0	1	1	2	1	2	0	0.05	0.05	0.1	0.05	0.1
Cluster-11.0	0	0	0	0	0	37	0	0	0	0	0	1.18
Cluster-110.0	0	0	0	0	0	13	0	0	0	0	0	2.9
Cluster-1100.0	0	0	0	0	100	7	0	0	0	0	2.02	0.14
Cluster-11001.0	0	0	0	0	18	0	0	0	0	0	3.23	0
Cluster-11002.0	0	0	9	0	3	2	0	0	0.46	0	0.17	0.11
Cluster-11003.0	0	0	3	2	0	0	0	0	0.32	0.24	0	0
Cluster-11005.0	0	0	2	0	0	0	0	0	0.27	0	0	0
Cluster-11006.0	0	0	0	0	0	0	0	0	0	0	0	0
Cluster-11007.0	0	0	3	1	0	0	0	0	1.18	0.5	0	0
Cluster-11008.0	0	2	6	2	0	0	0	0.17	0.51	0.19	0	0
Cluster-11009.0	0	3	4	7	1	1	0	0.18	0.25	0.47	0.07	0.07
Cluster-1101.0	0	0	0	0	17	1	0	0	0	0	1.23	0.07
Cluster-11010.0	0	0	0	1	0	4	0	0	0	0.19	0	0.72
Cluster-11011.0	0	6	7	10	0	1	0	0.3	0.37	0.58	0	0.06
Cluster-11012.0	0	1	0	0	0	0	0	0.2	0	0	0	0
Cluster-11013.0	0	1	3	2	0	2	0	0.08	0.24	0.17	0	0.17
Cluster-11014.0	0	0	0	1	8	1	0	0	0	0.12	0.93	0.11
Cluster-11015.0	0	0	8.46	0	5	1	0	0	0.32	0	0.2	0.04
Cluster-11016.0	0	0	2	3	0	0	0	0	0.29	0.5	0	0
Cluster-11017.0	0	0	15.63	0	14.51	7.95	0	0	0.83	0	0.83	0.45
Cluster-11018.0	0	3	4	4	0	0	0	0.21	0.29	0.32	0	0
Cluster-11019.0	0	6	1	3	0	0	0	0.52	0.09	0.29	0	0
Cluster-1102.0	0	0	0	0	9	0	0	0	0	0	1.11	0
Cluster-11020.0	0	0	0	0	0	0	0	0	0	0	0	0
Cluster-11021.0	0	14	125.56	0	0	19.36	0	0.23	2.2	0	0	0.36
Cluster-11021.1	1	0	61.04	8	0	0	0.02	0	1.18	0.17	0	0
Cluster-11021.2	0	0	0	0	22	0	0	0	0	0	0.76	0
Cluster-11021.3	0	0	49.4	0	80	9.64	0	0	0.91	0	1.55	0.19
Cluster-11021.4	0	2	26	3	0	7	0	0.06	0.86	0.11	0	0.25
Cluster-11022.0	0	0	1	1	0	2	0	0	2.47	3.92	0	5.95
Cluster-11023.0	0	0	1	2	1	0	0	0	0.17	0.4	0.2	0
Cluster-11024.0	0	0	4	0	1	4	0	0	0.17	0	0.05	0.18
Cluster-11025.0	0	0	4	2	0	0	0	0	0.97	0.58	0	0
Cluster-11027.0	0	1	0	0	0	3	0	0.31	0	0	0	0.95
Cluster-11028.0	0	5	2	9	0	0	0	0.2	0.08	0.41	0	0
Cluster-11029.0	0	0	0	0	1	3	0	0	0	0	0.12	0.34
Cluster-1103.0	0	0	0	0	12	0	0	0	0	0	1.09	0
Cluster-11030.0	0	0	5	0	4	0	0	0	0.47	0	0.41	0
Cluster-11031.0	0	1	9	0	10	2	0	0.06	0.56	0	0.67	0.13
Cluster-11032.0	0	0	0	0	0	2	0	0	0	0	0	0.25
Cluster-11033.0	0	0	3	0	3	0	0	0	0.15	0	0.16	0
Cluster-11034.0	0	2	2	7	1	1	0	0.21	0.21	0.83	0.12	0.11
Cluster-11035.0	0	7	0	5	0	0	0	0.38	0	0.31	0	0
Cluster-11036.0	0	1	0	2	0	1	0	0.07	0	0.16	0	0.08
Cluster-11037.0	0	0	0	0	0	0	0	0	0	0	0	0
Cluster-11038.0	0	1	3	0	0	0	0	0.19	0.56	0	0	0
Cluster-11039.0	0	3	0	1	3	0	0	0.57	0	0.21	0.64	0
Cluster-1104.0	0	0	0	0	7	4	0	0	0	0	0.64	0.36
Cluster-11040.0	0	7	67.87	0	23	9	0	0.22	2.25	0	0.81	0.32
Cluster-11041.0	0	2	0	6	0	1	0	0.07	0	0.25	0	0.04
Cluster-11042.0	0	0	8	2	0	14	0	0	0.31	0.08	0	0.57
Cluster-11043.0	0	1	20	0	1	6	0	0.03	0.72	0	0.04	0.23
Cluster-11044.0	0	4	3	2	0	0	0	0.65	0.48	0.37	0	0
Cluster-11045.0	0	4.25	7.89	0	2.38	0	0	0.07	0.14	0	0.04	0
Cluster-11046.0	0	9	4	0	0	0	0	0.56	0.26	0	0	0
Cluster-11047.0	0	2	0	4	0	0	0	0.24	0	0.55	0	0
Cluster-11048.0	0	1	0	8	0	0	0	0.16	0	1.42	0	0
Cluster-11049.0	0	5	73	0	36	19	0	0.16	2.51	0	1.32	0.69
Cluster-1105.0	0	0	0	0	5	0	0	0	0	0	3.02	0
Cluster-11050.0	0	0	0	0	0	0	0	0	0	0	0	0
Cluster-11051.0	0	0	0	0	51	0	0	0	0	0	7.76	0
Cluster-11052.0	0	0	0	0	0	0	0	0	0	0	0	0
Cluster-11053.0	0	0	3	2	0	0	0	0	0.22	0.16	0	0
Cluster-11054.0	0	0	17	0	0	5	0	0	3.81	0	0	1.24
Cluster-11055.0	0	0	0	0	1	3	0	0	0	0	0.27	0.75
Cluster-11056.0	0	2	0	1	0	0	0	0.34	0	0.19	0	0
Cluster-11057.0	0	0	0	2	0	0	0	0	0	0.51	0	0
Cluster-11058.0	1	3	2	1	0	0	0.1	0.27	0.19	0.1	0	0
Cluster-11059.0	0	0	9.23	0	0	0	0	0	0.35	0	0	0
Cluster-11059.1	1	0	16.77	5	0	2	0.04	0	0.65	0.21	0	0.08
Cluster-1106.0	0	0	0	0	7	0	0	0	0	0	6.74	0
Cluster-11060.0	0	1	2	1	0	0	0	0.04	0.09	0.05	0	0
Cluster-11061.0	0	1	0	7	5	5	0	0.03	0	0.24	0.17	0.17
Cluster-11062.0	0	2	0	1	0	0	0	0.22	0	0.12	0	0
Cluster-11063.0	0	4.12	4.56	3.29	0	0	0	0.16	0.19	0.14	0	0
Cluster-11064.0	0	0	0	2	0	3	0	0	0	0.16	0	0.23
Cluster-11065.0	0	0	54	0	14	8	0	0	2.56	0	0.71	0.4
Cluster-11066.0	0	0	0	1	1	3	0	0	0	0.23	0.23	0.64
Cluster-11067.0	0	0	0	14	0	2	0	0	0	0.46	0	0.07
Cluster-11068.0	0	1	10	2	8	3	0	0.03	0.29	0.06	0.25	0.09
Cluster-11069.0	0	0	5	3	5	4	0	0	0.66	0.45	0.74	0.57
Cluster-11069.1	20	11	61	21	7	34	0.22	0.12	0.69	0.25	0.08	0.4
Cluster-11069.2	133	196	430	254	214	319	0.59	0.83	1.97	1.23	1.02	1.54
Cluster-1107.0	0	0	0	0	136.51	8.02	0	0	0	0	6.22	0.36
Cluster-11070.0	0	4	0	1	0	0	0	0.91	0	0.25	0	0
Cluster-11071.0	0	0	0	1	0	7	0	0	0	0.11	0	0.77
Cluster-11072.0	0	0	0	0	0	0	0	0	0	0	0	0
Cluster-11073.0	0	4	55	0	41	12	0	0.06	0.88	0	0.69	0.2
Cluster-11074.0	0	1	3	0	4	0	0	0.14	0.41	0	0.61	0
Cluster-11075.0	0	4	2	0	0	3	0	0.37	0.19	0	0	0.3
Cluster-11076.0	0	4	1	0	0	0	0	5.14	1	0	0	0
Cluster-11077.0	0	0	0	0	1.13	2.63	0	0	0	0	0.09	0.21
Cluster-11078.0	0	0	0	1	0	3	0	0	0	0.27	0	0.75
Cluster-11079.0	0	1	0	4	0	0	0	0.09	0	0.4	0	0
Cluster-1108.0	0	0	0	0	21	1	0	0	0	0	2.38	0.11
Cluster-11080.0	0	14	2	0	0	0	0	0.76	0.11	0	0	0
Cluster-11080.1	2	17	1	11	0	1	0.06	0.51	0.03	0.38	0	0.03
Cluster-11081.0	0	1	1	0	0	0	0	0.18	0.18	0	0	0
Cluster-11082.0	0	0	16	1	4	0	0	0	0.78	0.05	0.21	0
Cluster-11082.1	0	2	3	0	1	0	0	0.12	0.19	0	0.07	0
Cluster-11083.0	0	0	0	1	0	3	0	0	0	4.44	0	10.01
Cluster-11084.0	0	0	7	0	1	0	0	0	0.49	0	0.08	0
Cluster-11085.0	0	6	150	0	74	31	0	0.16	4.31	0	2.25	0.94
Cluster-11086.0	0	0	55	0	5	5	0	0	3.52	0	0.35	0.34
Cluster-11087.0	0	7	3	0	2	3	0	1.97	0.78	0	0.64	0.87
Cluster-11088.0	0	0	0	2	0	0	0	0	0	0.41	0	0
Cluster-11089.0	0	1	0	1	0	0	0	0.12	0	0.13	0	0
Cluster-1109.0	0	0	0	0	17	1	0	0	0	0	1	0.06
Cluster-11090.0	0	1	0	8	0	2	0	0.07	0	0.65	0	0.16
Cluster-11091.0	0	0	5	0	1	0	0	0	0.33	0	0.07	0
Cluster-11092.0	0	10	1	3	0	0	0	0.45	0.05	0.15	0	0
Cluster-11093.0	0	0	0	5	0	0	0	0	0	0.73	0	0
Cluster-11094.0	0	2	0	2	2	0	0	0.69	0	0.77	0.78	0
Cluster-11095.0	0	0	0	1.09	0	0	0	0	0	0.8	0	0
Cluster-11096.0	0	1	3	6	1	0	0	0.22	0.62	1.45	0.24	0
Cluster-11097.0	0	0	0	2	14	9	0	0	0	0.23	1.57	0.98
Cluster-11098.0	0	41	0	0	1	0	0	3.73	0	0	0.1	0
Cluster-11098.1	0	79	3	0	1	0	0	4.15	0.17	0	0.06	0
Cluster-11099.0	0	0	3.04	0	4.84	2.36	0	0	0.11	0	0.18	0.09
Cluster-111.0	0	0	0	0	0	5	0	0	0	0	0	0.89
Cluster-1110.0	0	0	0	0	12	1	0	0	0	0	1.59	0.13
Cluster-11100.0	0	2	0	1	0	2	0	0.52	0	0.29	0	0.54
Cluster-11101.0	0	0	1	0	0	3	0	0	0.62	0	0	2.17
Cluster-11102.0	0	1	3	0	0	0	0	0.38	1.02	0	0	0
Cluster-11102.1	0	0	7	0	3	1	0	0	1.16	0	0.57	0.18
Cluster-11103.0	0	1	2	8	2	0	0	0.07	0.14	0.61	0.15	0
Cluster-11104.0	0	0	2	3	0	0	0	0	0.28	0.47	0	0
Cluster-11105.0	0	2	0	5	0	0	0	0.43	0	1.22	0	0
Cluster-11106.0	0	1	0	5	0	0	0	0.11	0	0.65	0	0
Cluster-11107.0	0	0	0	1	0	0	0	0	0	1.44	0	0
Cluster-11108.0	0	0	1	4	0	2	0	0	0.07	0.31	0	0.15
Cluster-11109.0	0	0	0	1	1	0	0	0	0	0.16	0.16	0
Cluster-1111.0	0	0	0	0	2	0	0	0	0	0	0.67	0
Cluster-11110.0	0	0	0	6	1	1	0	0	0	0.55	0.09	0.09
Cluster-11111.0	0	0	6	0	0	2	0	0	0.6	0	0	0.22
Cluster-11113.0	0	0	0	0	1	1	0	0	0	0	0.14	0.13
Cluster-11114.0	0	0	0	8	0	0	0	0	0	0.67	0	0
Cluster-11115.0	0	0	3	1	1	0	0	0	1.02	0.42	0.43	0
Cluster-11117.0	0	1	0	0	2	0	0	0.17	0	0	0.39	0
Cluster-11118.0	0	0	3	4	1	3	0	0	0.1	0.15	0.04	0.11
Cluster-11119.0	0	0	0	2	0	2	0	0	0	0.32	0	0.3
Cluster-1112.0	0	0	0	0	7	0	0	0	0	0	1.48	0
Cluster-11120.0	0	0	1	0	2	3	0	0	0.09	0	0.21	0.3
Cluster-11121.0	0	0	0	22	0	1	0	0	0	1.28	0	0.06
Cluster-11122.0	0	0	0	0	0	0	0	0	0	0	0	0
Cluster-11122.1	0	1	0	1	0	4	0	0.24	0	0.27	0	0.99
Cluster-11122.2	17	5	12	10	5	11	0.58	0.16	0.41	0.37	0.18	0.4
Cluster-11122.3	2	1	0	0	0	0	0.72	0.34	0	0	0	0
Cluster-11123.0	0	0	27	0	13	4	0	0	1.32	0	0.68	0.21
Cluster-11124.0	0	0	1	0	0	0	0	0	0.18	0	0	0
Cluster-11125.0	0	4	1	0	2	0	0	1.22	0.28	0	0.69	0
Cluster-11126.0	0	0	0	8	0	0	0	0	0	0.41	0	0
Cluster-11127.0	0	16	308	1	118	53	0	2.29	43.8	0.16	19.06	8.16
Cluster-11128.0	0	0	2	1	1	0	0	0	0.36	0.21	0.21	0
Cluster-11129.0	0	0	0	6.26	0	0	0	0	0	0.19	0	0
Cluster-1113.0	0	0	0	0	7	0	0	0	0	0	0.81	0
Cluster-11130.0	0	0	2	0	0	5	0	0	0.27	0	0	0.72
Cluster-11131.0	0	0	4	0	0	0	0	0	0.92	0	0	0
Cluster-11132.0	0	4	13	25	124	9	0	0.06	0.19	0.39	1.94	0.14
Cluster-11133.0	0	1	2	4	0	0	0	0.1	0.2	0.44	0	0
Cluster-11134.0	0	1	2	3	1	3	0	0.22	0.43	0.76	0.25	0.71
Cluster-11135.0	0	0	0	0	0	0	0	0	0	0	0	0
Cluster-11136.0	0	2	0	1	0	1	0	0.17	0	0.09	0	0.09
Cluster-11137.0	0	0	3	7	7	1	0	0	0.21	0.53	0.53	0.07
Cluster-11138.0	0	11	9	21	5	4	0	0.55	0.47	1.2	0.28	0.22
Cluster-11138.1	0	0	0	0	0	0	0	0	0	0	0	0
Cluster-1114.0	0	0	0	0	36	5	0	0	0	0	1.51	0.21
Cluster-11140.0	0	6	1	8	0	0	0	0.57	0.1	0.87	0	0
Cluster-11141.0	0	5	0	6	0	0	0	0.49	0	0.66	0	0
Cluster-11142.0	0	2	0	0	3	0	0	0.29	0	0	0.48	0
Cluster-11143.0	0	6	1	12	1	2	0	0.27	0.05	0.6	0.05	0.1
Cluster-11144.0	0	0	0	5	0	0	0	0	0	0.29	0	0
Cluster-11145.0	0	8	13	13	0	0	0	0.42	0.71	0.77	0	0
Cluster-11146.0	0	0	0	0	1.64	0	0	0	0	0	0.07	0
Cluster-11147.0	0	1	2	1	0	0	0	0.27	0.5	0.3	0	0
Cluster-11148.0	0	12	0	0	0	2	0	0.83	0	0	0	0.15
Cluster-11149.0	0	0	2	0	1	3	0	0	0.53	0	0.33	0.89
Cluster-1115.0	0	0	0	0	7	0	0	0	0	0	1.12	0
Cluster-11150.0	0	1	88	0	23	4	0	0.02	1.47	0	0.4	0.07
Cluster-11151.0	0	1	1	0	2	0	0	0.1	0.1	0	0.23	0
Cluster-11152.0	0	0	2	2	2	1	0	0	0.12	0.13	0.13	0.06
Cluster-11154.0	0	5	0	10	0	0	0	0.48	0	1.09	0	0
Cluster-11155.0	0	2	0	0	0	0	0	1.27	0	0	0	0
Cluster-11156.0	0	2	0	2	0	1	0	0.29	0	0.32	0	0.15
Cluster-11157.0	0	0	0	2	0	0	0	0	0	0.39	0	0
Cluster-11158.0	0	0	2	0	0	0	0	0	0.68	0	0	0
Cluster-11159.0	0	0	1	0	50.01	0	0	0	0.03	0	1.44	0
Cluster-1116.0	0	0	0	0	24	1	0	0	0	0	2.92	0.12
Cluster-11160.0	0	0	1	4	0	0	0	0	0.1	0.43	0	0
Cluster-11161.0	0	0	0	0	0	0	0	0	0	0	0	0
Cluster-11163.0	0	0	1	0	2	3	0	0	0.46	0	1.23	1.59
Cluster-11164.0	0	0	0	14	0	0	0	0	0	1.21	0	0
Cluster-11164.1	1.02	7.53	3.01	0	6.44	2.29	0.09	0.62	0.25	0	0.6	0.21
Cluster-11165.0	0	0	4	0	0	0	0	0	4.09	0	0	0
Cluster-11166.0	0	3	2.03	0	0	8.67	0	0.08	0.05	0	0	0.25
Cluster-11167.0	0	0	6	0	7	2	0	0	0.86	0	1.14	0.31
Cluster-11168.0	0	2	0	0	2	2	0	0.12	0	0	0.13	0.13
Cluster-11169.0	0	0	1	50.59	1	16.97	0	0	0.01	0.77	0.02	0.26
Cluster-1117.0	0	0	0	0	17	1	0	0	0	0	1.39	0.08
Cluster-11170.0	0	2	0	2	0	0	0	0.45	0	0.51	0	0
Cluster-11171.0	0	2	14	8	3	12	0	0.04	0.32	0.2	0.07	0.29
Cluster-11172.0	0	0	0	0	0	0	0	0	0	0	0	0
Cluster-11173.0	0	0	16	0	0	3	0	0	0.72	0	0	0.14
Cluster-11174.0	0	0	0	5	0	3	0	0	0	0.57	0	0.33
Cluster-11175.0	0	0	0	0	1	1	0	0	0	0	0.08	0.08
Cluster-11176.0	0	0	0	20	0	0	0	0	0	4.1	0	0
Cluster-11177.0	0	2	0	13	0	0	0	0.09	0	0.69	0	0
Cluster-11178.0	0	3	1	4	7	0	0	0.45	0.15	0.68	1.2	0
Cluster-11179.0	0	4	1	4	0	0	0	0.56	0.14	0.63	0	0
Cluster-1118.0	0	0	0	0	10	0	0	0	0	0	2.32	0
Cluster-11180.0	0	2.74	0	0	0	2	0	0.22	0	0	0	0.18
Cluster-11181.0	0	3	2	3	1	0	0	0.43	0.29	0.49	0.16	0
Cluster-11182.0	0	0	0	1	3	0	0	0	0	1.23	3.75	0
Cluster-11182.1	0	2	6	2	2	1	0	0.25	0.76	0.28	0.28	0.14
Cluster-11183.0	0	6	0	0	0	2	0	0.44	0	0	0	0.16
Cluster-11184.0	0	3	6.79	0	1	1.98	0	0.12	0.29	0	0.05	0.09
Cluster-11185.0	0	0	3	0	0	0	0	0	0.35	0	0	0
Cluster-11187.0	0	0	3	2	0	0	0	0	0.83	0.67	0	0
Cluster-11189.0	0	3	12.81	0	22.75	9	0	0.11	0.51	0	0.97	0.38
Cluster-1119.0	0	0	0	0	16	2	0	0	0	0	1.87	0.23
Cluster-11190.0	0	0	3	11	0	0	0	0	0.21	0.83	0	0
Cluster-11191.0	0	0	0	5	0	0	0	0	0	0.83	0	0
Cluster-11192.0	0	0	1	2	0	2	0	0	0.27	0.64	0	0.59
Cluster-11193.0	0	1	0	0	0	0	0	0.23	0	0	0	0
Cluster-11194.0	0	0	0	0	0	0	0	0	0	0	0	0
Cluster-11195.0	0	5	2	4	1	2	0	0.26	0.11	0.24	0.06	0.12
Cluster-11196.0	0	0	13	0	0	1	0	0	0.62	0	0	0.05
Cluster-11197.0	0	0	0	0	1	1	0	0	0	0	0.3	0.28
Cluster-11198.0	0	1	0	4	2	1	0	0.17	0	0.76	0.38	0.18
Cluster-11199.0	1	0	0	0.33	0	0	0.05	0	0	0.02	0	0
Cluster-112.0	0	0	0	0	0	5	0	0	0	0	0	1.57
Cluster-1120.0	0	0	0	0	12	1	0	0	0	0	1.01	0.08
Cluster-11200.0	0	1	10	0	9	2	0	0.05	0.56	0	0.54	0.12
Cluster-11201.0	0	0	0	3	0	6	0	0	0	0.18	0	0.36
Cluster-11202.0	0	0	1	1	0	0	0	0	0.06	0.06	0	0
Cluster-11203.0	0	0	0	0	0	5.39	0	0	0	0	0	0.05
Cluster-11203.1	0	4	50.41	2	31.76	11.61	0	0.03	0.37	0.02	0.24	0.09
Cluster-11203.2	0	0	18.52	0	7.73	0	0	0	0.16	0	0.07	0
Cluster-11204.0	0	0	4	2	0	0	0	0	0.34	0.19	0	0
Cluster-11205.0	0	1	5	0	3	2	0	0.04	0.23	0	0.15	0.1
Cluster-11206.0	0	1	1	3	0	0	0	0.09	0.09	0.3	0	0
Cluster-11207.0	0	3	1	4.59	1	0	0	0.12	0.04	0.21	0.05	0
Cluster-11208.0	0	0	1	8.94	0	0	0	0	0.05	0.53	0	0
Cluster-11209.0	0	0	15	0	0	0	0	0	0.77	0	0	0
Cluster-1121.0	0	0	0	0	34	3	0	0	0	0	8.15	0.67
Cluster-11210.0	0	1.62	3.27	0	0	3.11	0	0.05	0.12	0	0	0.12
Cluster-11211.0	0	2	0	1	0	0	0	0.24	0	0.14	0	0
Cluster-11212.0	0	1	5.39	0	0	0	0	0.05	0.29	0	0	0
Cluster-11212.1	0	0	0	0	0	0	0	0	0	0	0	0
Cluster-11213.0	0	1	1	5	0	0	0	0.23	0.22	1.32	0	0
Cluster-11214.0	0	2	0	0	0	0	0	1.77	0	0	0	0
Cluster-11215.0	0	16	0	9	1	0	0	0.76	0	0.48	0.05	0
Cluster-11216.0	0	0	0	0	0	2	0	0	0	0	0	0.64
Cluster-11217.0	0	0	0	5	0	2	0	0	0	0.29	0	0.11
Cluster-11218.0	0	6	0	1	815	71	0	0.36	0	0.07	54.69	4.69
Cluster-11219.0	0	1	2	3	0	2	0	0.08	0.17	0.28	0	0.18
Cluster-1122.0	0	0	0	0	38	1	0	0	0	0	1.55	0.04
Cluster-11220.0	0	2	1	1	0	0	0	0.35	0.17	0.19	0	0
Cluster-11221.0	0	1	1	1	0	0	0	0.17	0.16	0.19	0	0
Cluster-11222.0	0	1	0	4	5	1	0	0.05	0	0.21	0.26	0.05
Cluster-11223.0	0	0	0	0	0	0	0	0	0	0	0	0
Cluster-11224.0	0	1	2	13	0	1	0	0.04	0.09	0.6	0	0.05
Cluster-11225.0	0	2	2	0	0	0	0	0.15	0.15	0	0	0
Cluster-11226.0	0	0	0	0	0	7	0	0	0	0	0	0.41
Cluster-11227.0	0	0	2	0	0	2	0	0	0.16	0	0	0.17
Cluster-11227.1	0	1	1	4	2	0	0	0.05	0.05	0.21	0.1	0
Cluster-11228.0	0	1	10	0	18	4	0	0.17	1.68	0	3.49	0.73
Cluster-11229.0	0	3	3	1	0	0	0	0.15	0.16	0.06	0	0
Cluster-1123.0	0	0	0	0	87	6	0	0	0	0	7.69	0.52
Cluster-11230.0	0	2	0	1	3	3	0	0.07	0	0.04	0.11	0.11
Cluster-11231.0	0	1	4	1	2	0	0	0.05	0.21	0.06	0.11	0
Cluster-11232.0	0	0	26	1	2	1	0	0	1.1	0.05	0.09	0.04
Cluster-11233.0	0	3	0	2	0	2	0	0.35	0	0.27	0	0.26
Cluster-11234.0	0	7	5	0	13	0	0	0.59	0.43	0	1.24	0
Cluster-11235.0	0	0	0	1	0	0	0	0	0	0.61	0	0
Cluster-11236.0	0	0	0	8.01	2	0	0	0	0	0.41	0.1	0
Cluster-11237.0	0	1	1	6	0	0	0	0.04	0.04	0.25	0	0
Cluster-11238.0	0	11	1	5	0	0	0	0.59	0.06	0.31	0	0
Cluster-11239.0	0	0	7	0	13	0	0	0	0.98	0	2.07	0
Cluster-11240.0	0	1	0	2	0	0	0	0.4	0	0.9	0	0
Cluster-11241.0	0	2	3.99	0	9	12	0	0.07	0.16	0	0.38	0.5
Cluster-11242.0	0	0	0	21.97	0	0	0	0	0	0.35	0	0
Cluster-11243.0	0	0	7	0	4	1	0	0	0.84	0	0.54	0.13
Cluster-11244.0	0	0	0	8	6	0	0	0	0	1.14	0.85	0
Cluster-11245.0	0	0	0	0	0	2	0	0	0	0	0	0.49
Cluster-11246.0	0	0	1	0	1	0	0	0	0.2	0	0.24	0
Cluster-11247.0	0	0	4	2	0	1.24	0	0	0.25	0.13	0	0.08
Cluster-11248.0	0	0	1	1	0	1	0	0	0.55	0.74	0	0.64
Cluster-11249.0	2	0	3	1	3	0	0.29	0	0.41	0.15	0.46	0
Cluster-1125.0	0	0	0	0	14	1	0	0	0	0	1.71	0.12
Cluster-11250.0	0.06	0	4	0	1	0.03	0	0	0.28	0	0.08	0
Cluster-11251.0	0	0	2	1	1	2	0	0	0.19	0.1	0.1	0.2
Cluster-11252.0	0	1	0	2	2	1	0	0.05	0	0.11	0.11	0.05
Cluster-11253.0	0	0	2	3	2	0	0	0	0.42	0.75	0.5	0
Cluster-11254.0	0	3	18	19	2	10	0	0.11	0.72	0.82	0.09	0.42
Cluster-11255.0	0	1	11	0	1	2	0	0.04	0.46	0	0.04	0.09
Cluster-11257.0	0	2	43.63	0	15.25	11	0	0.21	4.62	0	1.79	1.25
Cluster-11257.1	0	0	13.37	0	13.75	0	0	0	1.33	0	1.51	0
Cluster-11257.2	0	6	115	0	57	27	0	0.32	6.35	0	3.39	1.58
Cluster-11257.3	0	0	18	0	10	7	0	0	0.34	0	0.2	0.14
Cluster-11257.4	0	1	6	1	9	4	0	0.09	0.55	0.1	0.91	0.39
Cluster-11257.5	0	2.5	12.5	0	0	0	0	0.05	0.25	0	0	0
Cluster-11257.6	1	3	43	2	18	5	0.03	0.09	1.38	0.07	0.61	0.17
Cluster-11257.7	3	2.5	12.5	2	18	14	0.06	0.05	0.25	0.04	0.38	0.3
Cluster-11258.0	0	0	0	0	0	0	0	0	0	0	0	0
Cluster-11259.0	0	1	0	5	2	0	0	0.06	0	0.34	0.13	0
Cluster-1126.0	0	0	0	0	10	0	0	0	0	0	0.84	0
Cluster-11260.0	0	0	3	1	0	2	0	0	9.38	5.06	0	7.53
Cluster-11261.0	0	1.23	7.42	2	0	0	0	0.07	0.45	0.13	0	0
Cluster-11262.0	0	0	2	2	0	4	0	0	0.16	0.17	0	0.34
Cluster-11262.1	0	4	3	0	2	0	0	0.19	0.15	0	0.11	0
Cluster-11263.0	0	0	1	2	0	0	0	0	0.15	0.34	0	0
Cluster-11264.0	0	0	2	0	0	0	0	0	0.86	0	0	0
Cluster-11265.0	0	0	0	0	0	0	0	0	0	0	0	0
Cluster-11266.0	0	0	1.59	0	0	0	0	0	0.18	0	0	0
Cluster-11267.0	0	2	2	4	0	3	0	0.17	0.18	0.39	0	0.28
Cluster-11268.0	0	0	0	0	0	0	0	0	0	0	0	0
Cluster-11269.0	0	0	2	0	3	1	0	0	0.13	0	0.21	0.07
Cluster-1127.0	0	0	0	0	19	0	0	0	0	0	0.91	0
Cluster-11270.0	0	0	3.35	0	0	2	0	0	0.15	0	0	0.1
Cluster-11270.1	0	0	10.65	0	4	0	0	0	0.48	0	0.19	0
Cluster-11271.0	0	1	5.43	0	25.8	0	0	0.02	0.13	0	0.66	0
Cluster-11272.0	0	2	2	2	3	2	0	0.36	0.35	0.41	0.62	0.39
Cluster-11273.0	0	1	0	0	0	0	0	0.64	0	0	0	0
Cluster-11274.0	0	2	0	0	1.4	0	0	0.25	0	0	0.2	0
Cluster-11274.1	2	0	14	0	3.6	0	0.11	0	0.78	0	0.21	0
Cluster-11275.0	0	0	1	5	0	0	0	0	0.08	0.42	0	0
Cluster-11276.0	0	0	0	0	0	0	0	0	0	0	0	0
Cluster-11278.0	0	3	0	3	0	0	0	0.38	0	0.43	0	0
Cluster-11279.0	0	0	0	0	2	0	0	0	0	0	0.72	0
Cluster-1128.0	0	0	0	0	9	1	0	0	0	0	1.51	0.16
Cluster-11280.0	0	2	0	2	0	1	0	0.57	0	0.64	0	0.29
Cluster-11281.0	0	0	0	0	0	1	0	0	0	0	0	0.42
Cluster-11282.0	0	0	1	0	3	4	0	0	0.72	0	3.02	3.34
Cluster-11283.0	0	0	1	4	0	1	0	0	0.11	0.5	0	0.12
Cluster-11284.0	0	0	1	0	0	0	0	0	0.13	0	0	0
Cluster-11285.0	0	3	4	1	0	0	0	0.2	0.27	0.07	0	0
Cluster-11286.0	0	0	3	0	2	0	0	0	0.86	0	0.7	0
Cluster-11286.1	0	0	0	0	0	0	0	0	0	0	0	0
Cluster-11287.0	0	2	0	0	5	3	0	0.04	0	0	0.12	0.07
Cluster-11287.1	0	0	11	0	0	0	0	0	0.24	0	0	0
Cluster-11288.0	0	3	0	0	2	2	0	0.23	0	0	0.18	0.17
Cluster-11289.0	0	9	4	3	0	1	0	0.59	0.27	0.22	0	0.07
Cluster-1129.0	0	0	0	0	16	0	0	0	0	0	2.04	0
Cluster-11290.0	0	0	0	2.04	0.75	4.11	0	0	0	0.23	0.08	0.44
Cluster-11291.0	0	3.37	1	3	2	1	0	0.22	0.07	0.22	0.15	0.07
Cluster-11292.0	0	0	1	4	0	0	0	0	0.1	0.44	0	0
Cluster-11293.0	0	0	7	0	3	0	0	0	0.63	0	0.29	0
Cluster-11294.0	0	2	1	2	0	0	0	0.29	0.14	0.32	0	0
Cluster-11295.0	0	0	0	0	0	3	0	0	0	0	0	8.28
Cluster-11296.0	0	0	0	4	0	0	0	0	0	1.49	0	0
Cluster-11297.0	0	3	2	5	4	1	0	0.14	0.1	0.27	0.22	0.05
Cluster-11298.0	0	0	3	1	0	0	0	0	0.57	0.22	0	0
Cluster-11299.0	0	0	5	1	4	0	0	0	0.34	0.07	0.29	0
Cluster-113.0	0	0	0	0	0	23	0	0	0	0	0	1.52
Cluster-1130.0	0	0	0	0	12	3	0	0	0	0	1.45	0.35
Cluster-11300.0	0	0	0	0	0	0	0	0	0	0	0	0
Cluster-11301.0	0	10	2	1	21	1	0	0.47	0.1	0.05	1.11	0.05
Cluster-11302.0	0	4	4	1	1	2	0	0.31	0.32	0.09	0.09	0.17
Cluster-11303.0	0	1	1	4	0	0	0	0.09	0.09	0.41	0	0
Cluster-11304.0	0	1	0	0	2	0	0	0.06	0	0	0.13	0
Cluster-11305.0	0	0	1	0	0	0	0	0	0.25	0	0	0
Cluster-11306.0	0	0	4	3	0	0	0	0	0.33	0.27	0	0
Cluster-11307.0	0	0	12	0	0	1	0	0	0.54	0	0	0.05
Cluster-11308.0	0	1	4	1	0	1	0	0.04	0.18	0.05	0	0.05
Cluster-11309.0	0	2	1	18	4	20	0	0.02	0.01	0.17	0.04	0.19
Cluster-1131.0	0	0	0	0	8	0	0	0	0	0	2.24	0
Cluster-11310.0	0	0	0	6	0	4	0	0	0	0.59	0	0.38
Cluster-11310.1	0	1	1	1	0	0	0	0.06	0.06	0.07	0	0
Cluster-11311.0	0	4	0	2	0	0	0	0.35	0	0.2	0	0
Cluster-11312.0	0	1.74	0	5.43	0.38	1.15	0	0.05	0	0.19	0.01	0.04
Cluster-11313.0	0	1	0	5	0	0	0	0.27	0	1.49	0	0
Cluster-11314.0	0	2	9	0	2	11	0	0.07	0.31	0	0.07	0.4
Cluster-11315.0	0	4	7	4	0	1	0	0.31	0.56	0.35	0	0.09
Cluster-11317.0	0	5	1	3	8	0	0	0.2	0.04	0.14	0.36	0
Cluster-11318.0	0	0	4	0	2	0	0	0	0.44	0	0.24	0
Cluster-11319.0	0	0	0	0	0	0	0	0	0	0	0	0
Cluster-1132.0	0	0	0	0	31	2	0	0	0	0	2.36	0.15
Cluster-11320.0	0	1	1	0	0	0	0	0.25	0.24	0	0	0
Cluster-11321.0	0	0	2	0	0	4	0	0	0.15	0	0	0.32
Cluster-11322.0	0	0	3	0	5	0	0	0	0.32	0	0.6	0
Cluster-11322.1	0	0	1	0	1	0	0	0	0.69	0	0.96	0
Cluster-11322.2	0	0	0	0	0	0	0	0	0	0	0	0
Cluster-11322.3	0	5	54	0	7	3	0	0.16	1.82	0	0.25	0.11
Cluster-11322.4	0	1	10	0	2	2	0	0.15	1.46	0	0.33	0.32
Cluster-11322.5	0	0	0	0	7	0	0	0	0	0	1.73	0
Cluster-11323.0	0	0	0	0	2	4	0	0	0	0	0.15	0.29
Cluster-11324.0	0	0	1	1	0	0	0	0	2	3.1	0	0
Cluster-11325.0	0	0	21.33	0	19.51	0	0	0	0.35	0	0.33	0
Cluster-11326.0	0	0	1	0	2	2	0	0	0.29	0	0.72	0.65
Cluster-11327.0	0	0	2	0	0	3	0	0	0.28	0	0	0.46
Cluster-11328.0	0	0	0	0	0	0	0	0	0	0	0	0
Cluster-11328.1	0	2	0	0	0	0	0	0.6	0	0	0	0
Cluster-11329.0	0	1	0	13	0	0	0	0.06	0	0.88	0	0
Cluster-1133.0	0	0	0	0	7	0	0	0	0	0	0.91	0
Cluster-11330.0	0	0	0	0	0	0	0	0	0	0	0	0
Cluster-11331.0	0	0	1	1	1	0	0	0	0.15	0.17	0.17	0
Cluster-11332.0	0	3.74	5.91	0	1.36	0	0	0.14	0.23	0	0.06	0
Cluster-11333.0	0	2	24	2	1	0	0	0.06	0.8	0.07	0.04	0
Cluster-11334.0	0	0	0	0	0	2	0	0	0	0	0	0.91
Cluster-11335.0	0	1	18	0	3	3	0	0.04	0.83	0	0.15	0.15
Cluster-11336.0	0	3	0	0	1	0	0	0.2	0	0	0.08	0
Cluster-11337.0	0	0	0	0	1	0	0	0	0	0	2.35	0
Cluster-11338.0	0	0	0	0	3	0	0	0	0	0	0.29	0
Cluster-11339.0	0	0	2	0	0	0	0	0	0.26	0	0	0
Cluster-1134.0	0	0	0	0	19	0	0	0	0	0	2.49	0
Cluster-11340.0	0	5	0	8	2	2	0	0.12	0	0.22	0.05	0.05
Cluster-11341.0	0	5	0	0	0	0	0	0.45	0	0	0	0
Cluster-11342.0	0	2	0	1	0	0	0	0.21	0	0.12	0	0
Cluster-11343.0	0	0	1	0	0	0	0	0	0.3	0	0	0
Cluster-11344.0	0	0	0	2	2	0	0	0	0	0.17	0.17	0
Cluster-11345.0	0	0	0	0	0	0	0	0	0	0	0	0
Cluster-11346.0	0	2	0	0	0	0	0	0.23	0	0	0	0
Cluster-11347.0	0	0	1	0	0	0	0	0	0.19	0	0	0
Cluster-11348.0	0	2	0	0	1	4	0	0.31	0	0	0.18	0.67
Cluster-11349.0	0	2	0	0	0	0	0	0.5	0	0	0	0
Cluster-1135.0	0	0	0	0	11	0	0	0	0	0	2.87	0
Cluster-11350.0	0	1	0	0	1	2	0	0.09	0	0	0.1	0.19
Cluster-11351.0	0	1	0	0	0	1	0	0.11	0	0	0	0.12
Cluster-11352.0	0	0	0	1	0	2	0	0	0	0.26	0	0.49
Cluster-11353.0	0	0	1	2	0	0	0	0	0.12	0.27	0	0
Cluster-11354.0	0	1	2	0	2.96	2.88	0	0.08	0.17	0	0.27	0.25
Cluster-11355.0	0	7	2	0	0	0	0	0.4	0.12	0	0	0
Cluster-11356.1	1	3	0	0	0	0	0.08	0.22	0	0	0	0
Cluster-11357.0	0	1	0	9	0	1	0	0.04	0	0.44	0	0.05
Cluster-11357.1	0	8	0	7	0	0	0	0.34	0	0.34	0	0
Cluster-11358.0	0	1	1	14	0	0	0	0.08	0.08	1.23	0	0
Cluster-11359.0	0	3.79	0	0	1.01	0	0	0.14	0	0	0.04	0
Cluster-1136.0	0	0	0	0	6	5	0	0	0	0	0.68	0.55
Cluster-11360.0	0	0	16	0	0	0	0	0	0.59	0	0	0
Cluster-11361.0	0	1	0	0	1	0	0	0.09	0	0	0.11	0
Cluster-11362.0	0	4	9	0	0	0	0	0.12	0.28	0	0	0
Cluster-11363.0	0	4	0	2	0	0	0	0.16	0	0.09	0	0
Cluster-11365.0	0	0	3	0	0	0	0	0	0.55	0	0	0
Cluster-11367.0	0	0	66	0	0	0	0	0	2.39	0	0	0
Cluster-11367.1	1	3	17	0	0	0	0.06	0.17	1.03	0	0	0
Cluster-11367.2	0	3	0	2	0	0	0	1.12	0	0.83	0	0
Cluster-11367.3	1	0	5	1	2	1	0.58	0	2.35	0.61	1.25	0.54
Cluster-11367.4	0	0	0	0	0	0	0	0	0	0	0	0
Cluster-11369.0	0	0	0	4	1	0	0	0	0	3.06	0.78	0
Cluster-1137.0	0	0	0	0	20	0	0	0	0	0	1.37	0
Cluster-11370.0	0	3	2	0	0	0	0	0.25	0.17	0	0	0
Cluster-11371.0	0	0	5.75	0	0	0	0	0	0.35	0	0	0
Cluster-11371.1	0	0	2.31	0	8.18	6	0	0	0.2	0	0.8	0.57
Cluster-11372.0	0	1.27	0	0	5.51	0	0	0.03	0	0	0.13	0
Cluster-11373.0	0	0	1	4	0	2	0	0	0.08	0.36	0	0.18
Cluster-11374.0	0	2	1	2	6	5	0	0.09	0.05	0.1	0.3	0.25
Cluster-11374.1	1	0	4	2	8	3	0.07	0	0.26	0.14	0.56	0.21
Cluster-11375.0	0	3	0	5	8	1	0	0.17	0	0.32	0.5	0.06
Cluster-11376.0	0	9	2	5	2	0	0	0.42	0.1	0.27	0.11	0
Cluster-11377.0	0	3	0	4	5	0	0	0.19	0	0.29	0.37	0
Cluster-11378.0	0	0	1	3	0	0	0	0	0.17	0.57	0	0
Cluster-11379.0	0	1	3	0	3	0	0	0.03	0.09	0	0.09	0
Cluster-1138.0	0	0	0	0	7	2	0	0	0	0	0.87	0.24
Cluster-11380.0	0	1	24	1	1	9	0	0.02	0.61	0.03	0.03	0.24
Cluster-11381.0	0	9	1	6	8	1	0	0.3	0.04	0.23	0.3	0.04
Cluster-11382.0	0	7	1	0	1	0	0	0.72	0.1	0	0.12	0
Cluster-11383.0	0	0	20.53	0	0	0	0	0	0.6	0	0	0
Cluster-11383.1	0	0	6.57	0	2	0	0	0	0.72	0	0.24	0
Cluster-11383.2	0	0	5.89	0	13	3	0	0	0.26	0	0.61	0.14
Cluster-11384.0	0	4	4	4	5	4	0	1.69	1.49	1.88	2.39	1.68
Cluster-11385.0	0	3	0	0	0	0	0	0.16	0	0	0	0
Cluster-11385.1	0	1	2	0	0	0	0	0.12	0.25	0	0	0
Cluster-11385.2	0	3	2	5	1	0	0	0.25	0.17	0.47	0.09	0
Cluster-11385.3	0	4	7	9	2	0	0	0.25	0.46	0.64	0.14	0
Cluster-11386.0	0	0	2	0	0	6	0	0	1.73	0	0	6.11
Cluster-11387.0	0	9.83	0	1	0	4.05	0	0.36	0	0.04	0	0.17
Cluster-11387.1	2	2.17	0	0	2	3.95	0.07	0.07	0	0	0.08	0.15
Cluster-11388.0	0	0	0	0	297	25	0	0	0	0	56.06	4.46
Cluster-11389.0	0	0	2	0	2	0	0	0	0.56	0	0.69	0
Cluster-11389.1	0	0	6	0	5	0	0	0	0.44	0	0.4	0
Cluster-1139.0	0	0	0	0	27.29	3.03	0	0	0	0	0.8	0.09
Cluster-11390.0	0	2	0	5	0	0	0	0.13	0	0.36	0	0
Cluster-11391.0	0	1	2	1	1	0	0	0.79	1.3	0.88	0.9	0
Cluster-11392.0	0	0	2	0	0	1	0	0	0.22	0	0	0.12
Cluster-11393.0	0	4	0	5	0	11	0	0.14	0	0.2	0	0.43
Cluster-11394.0	0	2	2	6	0	0	0	0.2	0.2	0.66	0	0
Cluster-11395.0	0	1.82	1.53	1	0	0	0	0.06	0.05	0.04	0	0
Cluster-11396.0	0	3	0	2	2	0	0	0.44	0	0.33	0.33	0
Cluster-11397.0	0	3	0	3	1	0	0	0.34	0	0.38	0.13	0
Cluster-11398.0	0	0	8.94	0	10.33	0	0	0	0.12	0	0.14	0
Cluster-11399.0	0	6	27.75	0	43.99	8	0	0.21	1.02	0	1.72	0.31
Cluster-11399.1	0	0	71.25	0	6.01	0	0	0	2.51	0	0.23	0
Cluster-11399.2	0	4	90	0	26	8	0	0.39	9.06	0	2.9	0.86
Cluster-114.0	0	0	0	0	0	9	0	0	0	0	0	1.56
Cluster-1140.0	0	0	0	0	12	0	0	0	0	0	0.95	0
Cluster-11400.0	0	0	1	54	1	1	0	0	0.03	1.9	0.03	0.03
Cluster-11401.0	0	1	0	0	0	0	0	0.76	0	0	0	0
Cluster-11402.0	0	0	1	3	0	1	0	0	0.11	0.36	0	0.12
Cluster-11403.0	0	2	0	2	0	0	0	0.33	0	0.37	0	0
Cluster-11404.0	0	0	1	0	0	2	0	0	0.35	0	0	0.79
Cluster-11405.0	0	0	0	0	2	2	0	0	0	0	0.1	0.1
Cluster-11406.0	0	0	22	0	0	0	0	0	0.85	0	0	0
Cluster-11407.0	0	0	1	1	16	0	0	0	0.05	0.06	0.92	0
Cluster-11408.0	0	0	1	4	0	0	0	0	0.11	0.51	0	0
Cluster-11409.0	0	0	0	2	0	0	0	0	0	0.16	0	0
Cluster-1141.0	0	0	0	0	10	0	0	0	0	0	2.46	0
Cluster-11410.0	0	11	4	0	0	0	0	0.66	0.25	0	0	0
Cluster-11411.0	0	4	73	0	8	14	0	2.32	35.97	0	5.26	7.91
Cluster-11412.0	0	3	0	0	0	0	0	0.12	0	0	0	0
Cluster-11413.0	0	2	41	0	20	2	0	0.13	2.86	0	1.51	0.15
Cluster-11414.0	0	3.11	1	8.4	0	0	0	0.11	0.04	0.34	0	0
Cluster-11415.0	0	3	11	1	3	2	0	0.57	2.03	0.21	0.65	0.4
Cluster-11416.0	0	4	0	0	0	0	0	0.76	0	0	0	0
Cluster-11417.0	0	3	4	3	1	0	0	0.58	0.75	0.65	0.22	0
Cluster-11418.0	0	0	15	0	0	3	0	0	0.49	0	0	0.1
Cluster-11418.1	0	1	0	4	1	0	0	0.03	0	0.15	0.04	0
Cluster-11419.0	0	2	1	0	1	0	0	0.25	0.12	0	0.14	0
Cluster-1142.0	0	0	0	0	8	0	0	0	0	0	0.85	0
Cluster-11420.0	0	0	2	1	0	0	0	0	0.24	0.14	0	0
Cluster-11421.0	0	6	15	4	1	3	0	0.15	0.39	0.11	0.03	0.08
Cluster-11421.1	0	0	2	2	2	3	0	0	0.13	0.14	0.14	0.21
Cluster-11422.0	0	0	7	0	4	0	0	0	0.26	0	0.16	0
Cluster-11422.1	0	0	0	0	0	0	0	0	0	0	0	0
Cluster-11423.0	0	0	3	4	4	0	0	0	0.27	0.4	0.4	0
Cluster-11424.0	0	3	0	3	2	0	0	0.17	0	0.2	0.13	0
Cluster-11425.0	0	3	0	2	0	0	0	0.42	0	0.31	0	0
Cluster-11426.0	0	2	1	1	0	0	0	0.1	0.05	0.06	0	0
Cluster-11427.0	0	2	3	8	0	0	0	0.05	0.08	0.23	0	0
Cluster-11428.0	0	3.59	0	1	0	3	0	0.21	0	0.07	0	0.2
Cluster-11429.0	0	1	2	6	3	0	0	0.06	0.12	0.39	0.2	0
Cluster-1143.0	0	0	0	0	20	2	0	0	0	0	1.29	0.13
Cluster-11430.0	0	2	0	2	0	0	0	0.24	0	0.27	0	0
Cluster-11431.0	0	1	5	1	0	0	0	0.07	0.38	0.08	0	0
Cluster-11432.0	0	0	5	0	0	0	0	0	0.67	0	0	0
Cluster-11433.0	0	1	2	0	3.63	1	0	0.12	0.24	0	0.48	0.13
Cluster-11433.1	3	2	0	0	3.37	0	0.32	0.21	0	0	0.39	0
Cluster-11434.0	0	2	1	1	0	2	0	0.25	0.13	0.14	0	0.28
Cluster-11435.0	0	1	5	3	0	0	0	0.13	0.66	0.45	0	0
Cluster-11436.0	0	0	7	0	0	4	0	0	0.42	0	0	0.25
Cluster-11437.0	0	0	1	0	5	0	0	0	0.09	0	0.47	0
Cluster-11438.0	0	0	0	0	0	5	0	0	0	0	0	0.21
Cluster-11439.0	0	2	0	0	0	0	0	1.95	0	0	0	0
Cluster-1144.0	0	0	0	0	7	1	0	0	0	0	1	0.14
Cluster-11440.0	0	0	0	3	0	3	0	0	0	0.29	0	0.28
Cluster-11441.0	0	2	4	1	1	0	0	0.94	1.63	0.52	0.53	0
Cluster-11442.0	0	1	0	0	1	0	0	0.54	0	0	0.61	0
Cluster-11443.0	0	2	0	8	0	0	0	0.25	0	1.15	0	0
Cluster-11444.0	0	19	5	37	0	2	0	0.54	0.15	1.19	0	0.06
Cluster-11445.0	0	1	6	0	1	1	0	0.07	0.42	0	0.08	0.08
Cluster-11446.0	0	2	0	6	2	0	0	0.41	0	1.4	0.47	0
Cluster-11447.0	0	4	0	0	1	0	0	0.64	0	0	0.18	0
Cluster-11448.0	0	1	1	2	0	0	0	0.48	0.42	1.08	0	0
Cluster-11449.0	0	0	1	0	0	0	0	0	1.54	0	0	0
Cluster-1145.0	0	0	0	0	5	1	0	0	0	0	1.12	0.21
Cluster-11450.0	0	0	0	0	0	0	0	0	0	0	0	0
Cluster-11450.1	1	1	10	2	0	2	0.16	0.15	1.52	0.35	0	0.33
Cluster-11451.0	0	5	128	0	4	9	0	0.08	2.28	0	0.08	0.17
Cluster-11452.0	0	0	0	0	0	4	0	0	0	0	0	0.9
Cluster-11453.0	0	2	11	1	11	3	0	0.06	0.34	0.03	0.36	0.1
Cluster-11453.1	1	2	8	1	4	0	0.04	0.08	0.32	0.04	0.17	0
Cluster-11453.2	1	0	5	1	2	0	0.08	0	0.39	0.09	0.17	0
Cluster-11455.0	0	3	4	1	2	3	0	0.16	0.22	0.06	0.12	0.18
Cluster-11456.0	0	0	37	0	23	25	0	0	0.67	0	0.44	0.48
Cluster-11457.0	0	0	1	4	0	3	0	0	0.09	0.4	0	0.29
Cluster-11457.1	4	1	0	7.11	16	10	0.07	0.02	0	0.13	0.28	0.17
Cluster-11457.2	0	0	0	1	0	0	0	0	0	0.11	0	0
Cluster-11458.0	0	0	5	2	0	0	0	0	0.45	0.2	0	0
Cluster-11459.0	0	0	3.57	0	0	0	0	0	0.4	0	0	0
Cluster-1146.0	0	0	0	0	32	5	0	0	0	0	1.94	0.3
Cluster-11460.0	0	2	0	3	0	0	0	0.2	0	0.34	0	0
Cluster-11461.0	0	1	4	0	0	0	0	0.06	0.25	0	0	0
Cluster-11462.0	0	5	1	0	1	0	0	0.41	0.08	0	0.09	0
Cluster-11463.0	0	0	0	1	0	0	0	0	0	0.07	0	0
Cluster-11464.0	0	2	4	4	0	1	0	0.26	0.52	0.58	0	0.14
Cluster-11465.0	0	0	2	0	5	2	0	0	0.15	0	0.42	0.17
Cluster-11466.0	0	1	2	3	0	1	0	0.08	0.16	0.26	0	0.08
Cluster-11467.0	0	0	0	0	0	1	0	0	0	0	0	0.75
Cluster-11468.0	0	0	0	1	0	2	0	0	0	0.1	0	0.2
Cluster-11469.0	0	2	0	0	0	0	0	0.16	0	0	0	0
Cluster-1147.0	0	0	0	0	11	0	0	0	0	0	1.94	0
Cluster-11470.0	0	1	0	1	0	3	0	0.21	0	0.24	0	0.66
Cluster-11471.0	0	2	0	4	2	1	0	0.11	0	0.26	0.13	0.06
Cluster-11472.0	0	0	1	0	0.39	4.64	0	0	0.1	0	0.04	0.52
Cluster-11473.0	0	1	3	1	0	0	0	0.38	1.03	0.43	0	0
Cluster-11473.1	0	0	1	1	0	2	0	0	0.22	0.27	0	0.49
Cluster-11474.0	0	4	0	0	2	0	0	0.76	0	0	0.43	0
Cluster-11475.0	0	1	1	0	0	1	0	0.69	0.57	0	0	0.66
Cluster-11476.0	0	1	1	3	1	1	0	0.24	0.23	0.8	0.27	0.25
Cluster-11477.0	0	44	4	0	0	0	0	11.01	0.94	0	0	0
Cluster-11478.0	0	0	0	0	0	0	0	0	0	0	0	0
Cluster-11479.0	0	0	5	1	0	1	0	0	2.07	0.53	0	0.47
Cluster-1148.0	0	0	0	0	14	0	0	0	0	0	1.97	0
Cluster-11480.0	0	1	1	0	0	0	0	0.29	0.27	0	0	0
Cluster-11481.0	0	2	2	1	0	0	0	0.46	0.44	0.26	0	0
Cluster-11482.0	0	13.41	0	14.17	0	0	0	3.36	0	3.98	0	0
Cluster-11482.1	1	6.59	2	1.27	1	1	0.32	2	0.56	0.43	0.34	0.31
Cluster-11482.2	0	0	0	4.57	0	0	0	0	0	1.34	0	0
Cluster-11482.3	7	15.3	0	30.45	2	3.14	0.35	0.73	0	1.66	0.11	0.17
Cluster-11482.4	3	16.7	5	50.55	8	5.86	0.15	0.77	0.24	2.66	0.42	0.3
Cluster-11483.0	0	2	2	6	3	0	0	0.09	0.09	0.29	0.14	0
Cluster-11484.0	0	2	3	3	0	0	0	0.14	0.22	0.24	0	0
Cluster-11485.0	0	3	0	3	2	0	0	0.2	0	0.23	0.15	0
Cluster-11486.0	0	0	0.6	0	5.51	1.72	0	0	0.06	0	0.64	0.19
Cluster-11487.0	0	0	0	0	0	0	0	0	0	0	0	0
Cluster-11488.0	0	0	0	4	3	1	0	0	0	0.27	0.2	0.07
Cluster-11489.0	0	4	3	0	2	0	0	0.21	0.16	0	0.12	0
Cluster-1149.0	0	0	0	0	8	3	0	0	0	0	1.12	0.4
Cluster-11490.0	0	0	0	2	1	2	0	0	0	0.42	0.21	0.4
Cluster-11491.0	0	4	1	5	1	1	0	0.28	0.07	0.4	0.08	0.08
Cluster-11492.0	0	0	2	0	8	4	0	0	0.27	0	1.2	0.57
Cluster-11493.0	0	1	1	10	0	3	0	0.05	0.06	0.62	0	0.18
Cluster-11494.0	0	3	1	4	0	0	0	0.25	0.08	0.37	0	0
Cluster-11495.0	0	5	31.29	3	23.26	15.73	0	0.12	0.82	0.08	0.64	0.43
Cluster-11495.1	0	0	90.71	0	55.74	28.27	0	0	2.29	0	1.49	0.75
Cluster-11496.0	0	0	0	0	0	0	0	0	0	0	0	0
Cluster-11497.0	0	1	3	0	0	2	0	0.11	0.33	0	0	0.23
Cluster-11498.0	0	1	1	4	0	0	0	0.11	0.11	0.49	0	0
Cluster-11499.0	0	0	6.36	3	0	0	0	0	0.15	0.08	0	0
Cluster-115.0	0	0	0	0	0	9	0	0	0	0	0	0.81
Cluster-1150.0	0	0	0	0	70	5	0	0	0	0	3.08	0.22
Cluster-11500.0	0	0	2	1	1	0	0	0	0.21	0.12	0.12	0
Cluster-11501.0	0	0	12.93	0	9	0	0	0	0.27	0	0.19	0
Cluster-11502.0	0	1	22	0	12	4	0	0.06	1.32	0	0.78	0.26
Cluster-11503.0	0	4	2	0	0	0	0	0.95	0.45	0	0	0
Cluster-11505.0	0	0	1	0	1	2	0	0	0.08	0	0.08	0.16
Cluster-11506.0	0	1	0	0	4	4	0	0.06	0	0	0.29	0.28
Cluster-11507.0	0	0	5	2	0	1	0	0	0.46	0.2	0	0.1
Cluster-11508.0	0	1	0	3	3	2	0	0.1	0	0.33	0.33	0.22
Cluster-11509.0	0	0	0	0	0	0	0	0	0	0	0	0
Cluster-1151.0	0	0	0	0	8	2	0	0	0	0	0.69	0.17
Cluster-11510.0	0	0	22	0	13.79	0	0	0	1.63	0	1.11	0
Cluster-11510.1	0	0	0	0	0	0	0	0	0	0	0	0
Cluster-11510.2	0	0	0	0	0	3	0	0	0	0	0	0.24
Cluster-11510.3	0	0	0	0	3.51	0	0	0	0	0	0.56	0
Cluster-11510.4	0	0	0	0	0	0	0	0	0	0	0	0
Cluster-11510.5	0	0	0	0	0	0	0	0	0	0	0	0
Cluster-11511.0	0	0	0	1	0	0	0	0	0	0.13	0	0
Cluster-11512.0	0	0	2	1	0	0	0	0	0.24	0.14	0	0
Cluster-11513.0	0	0	10	0	0	1	0	0	15.89	0	0	1.9
Cluster-11514.0	0	1	12.45	0	21	3	0	0.19	2.27	0	4.45	0.6
Cluster-11515.0	0	0	0.28	0	0	0	0	0	0.04	0	0	0
Cluster-11516.0	0	0	1	5	0	1	0	0	0.23	1.38	0	0.26
Cluster-11517.0	0	3	0	1	0	1	0	0.57	0	0.21	0	0.2
Cluster-11519.0	0	0	5	0	0	0	0	0	0.8	0	0	0
Cluster-1152.0	0	0	0	0	9	0	0	0	0	0	1.24	0
Cluster-11520.0	0	0	0	1	2	0	0	0	0	2.33	4.7	0
Cluster-11521.0	0	5	6	1	3	2	0	0.27	0.34	0.06	0.18	0.12
Cluster-11522.0	0	0	0	0	0	0	0	0	0	0	0	0
Cluster-11523.0	0	0	3	0	4	0	0	0	0.49	0	0.75	0
Cluster-11524.0	0	3	7	0	0	0	0	0.27	0.65	0	0	0
Cluster-11525.0	0	0	1	0	0	0	0	0	0.3	0	0	0
Cluster-11526.0	0	0	0	0	0	0	0	0	0	0	0	0
Cluster-11527.0	0	0	0	0	0	3	0	0	0	0	0	0.26
Cluster-11528.0	0	0	1	0	0	0	0	0	0.28	0	0	0
Cluster-11529.0	0	0	0	1	0	0	0	0	0	0.14	0	0
Cluster-1153.0	0	0	0	0	13	1	0	0	0	0	1.84	0.14
Cluster-11530.0	0	1	1	0	2	0	0	0.07	0.08	0	0.16	0
Cluster-11531.0	0	2	0	5	0	2	0	0.18	0	0.5	0	0.19
Cluster-11532.0	0	3	0	0	0	0	0	13.92	0	0	0	0
Cluster-11533.0	0	0	0	0	0	0	0	0	0	0	0	0
Cluster-11534.0	0	0	2	0	0	3	0	0	0.41	0	0	0.67
Cluster-11535.0	0	1	4	0	0	1	0	0.17	0.67	0	0	0.18
Cluster-11536.0	0.5	7	4	1.5	4	3	0.06	0.79	0.46	0.19	0.51	0.37
Cluster-11537.0	0	1	4	1	1	2	0	0.27	1.02	0.31	0.31	0.56
Cluster-11538.0	0	0	0	0	0	0	0	0	0	0	0	0
Cluster-11539.0	0	0	0	0	0	0	0	0	0	0	0	0
Cluster-11540.0	0	6	0	12	0	1	0	0.23	0	0.53	0	0.04
Cluster-11541.0	0	3	0	12	2	0	0	0.1	0	0.47	0.08	0
Cluster-11542.0	0	2	1	6	0	0	0	0.09	0.05	0.32	0	0
Cluster-11543.0	0	3	14	1	3	3	0	0.2	0.95	0.07	0.22	0.22
Cluster-11544.0	0	0	0	0	0	0	0	0	0	0	0	0
Cluster-11545.0	0	11	8	3	3	0	0	0.44	0.34	0.14	0.14	0
Cluster-11546.0	2	0	1	0	0	0	0.32	0	0.15	0	0	0
Cluster-11547.0	0	1	0	2	0	1	0	0.07	0	0.16	0	0.08
Cluster-11548.0	0	0	4	0	0	0	0	0	0.83	0	0	0
Cluster-11549.0	0	0	0	0	1	0	0	0	0	0	2.14	0
Cluster-11549.1	1	0	0	1	0	0	0.51	0	0	0.54	0	0
Cluster-1155.0	0	0	0	0	47	0	0	0	0	0	4.02	0
Cluster-11550.0	0	0	0	1	0	2	0	0	0	0.4	0	0.73
Cluster-11550.1	1	0	0	0	0	0	0.26	0	0	0	0	0
Cluster-11551.0	0	2	1	3	4	1	0	0.08	0.04	0.14	0.18	0.05
Cluster-11552.0	0	6	41	0	21	8	0	0.53	3.75	0	2.11	0.78
Cluster-11553.0	0	2	9	1	2	4	0	0.47	2.02	0.27	0.54	0.99
Cluster-11554.0	0	1	0	0	0	2	0	0.28	0	0	0	0.58
Cluster-11555.0	0	0	0	0	11.3	5	0	0	0	0	0.73	0.32
Cluster-11556.0	0	0	11	1	0	0	0	0	0.61	0.06	0	0
Cluster-11557.0	7	5	1	6	0	0	0.15	0.1	0.02	0.13	0	0
Cluster-11558.0	0	18	1	1	0	0	0	0.6	0.04	0.04	0	0
Cluster-11559.0	0	0	0	5	3	2	0	0	0	0.34	0.2	0.13
Cluster-1156.0	0	0	0	0	9	3	0	0	0	0	0.7	0.23
Cluster-11560.0	0	0	0	0	0	0	0	0	0	0	0	0
Cluster-11561.0	0	1	0	0	102	12	0	0.06	0	0	6.35	0.74
Cluster-11562.0	0	1	0	8	0	0	0	0.71	0	6.38	0	0
Cluster-11563.0	0	2	3	0	1	0	0	0.15	0.24	0	0.09	0
Cluster-11564.0	0	0	11	0	3	0	0	0	1.11	0	0.34	0
Cluster-11565.0	0	0	0	0	5	1	0	0	0	0	1.89	0.34
Cluster-11566.0	0	0	1	0	1	0	0	0	0.18	0	0.21	0
Cluster-11567.0	0	9	3	1	1	0	0	1.07	0.36	0.13	0.13	0
Cluster-11568.0	0	1	0	0	0	4	0	0.93	0	0	0	3.48
Cluster-11569.0	0	0	0	0	0	0	0	0	0	0	0	0
Cluster-1157.0	0	0	0	0	37	4	0	0	0	0	17.67	1.68
Cluster-11570.0	0	0	0	2	7	0	0	0	0	0.18	0.64	0
Cluster-11571.0	0	0	0	5	0	0	0	0	0	0.54	0	0
Cluster-11572.0	0	0	11	0	3	1	0	0	0.5	0	0.15	0.05
Cluster-11573.0	0	3	1	0	0	0	0	0.55	0.18	0	0	0
Cluster-11574.0	0	8	0	3	0	0	0	0.76	0	0.32	0	0
Cluster-11575.0	0	0	16	0	2	1	0	0	0.45	0	0.06	0.03
Cluster-11575.1	0	0	1	0	6	0	0	0	0.06	0	0.38	0
Cluster-11576.0	0	0	3	2	0	0	0	0	2.19	2.02	0	0
Cluster-11577.0	0	3	1	5	1	2	0	0.29	0.1	0.56	0.11	0.22
Cluster-11578.0	0	0	0	0	1	4	0	0	0	0	0.13	0.5
Cluster-11579.0	0	16	1	2	0	2	0	1.27	0.08	0.18	0	0.18
Cluster-1158.0	0	0	0	0	17.82	2	0	0	0	0	0.92	0.1
Cluster-11580.0	0	0.39	9.73	2.31	1.54	4.25	0	0.14	3.15	0.93	0.63	1.54
Cluster-11581.0	0	2	0	0	0	0	0	0.46	0	0	0	0
Cluster-11583.0	0	3	63	0	1	1	0	0.09	2.02	0	0.03	0.03
Cluster-11584.0	0	0	0	7	0	0	0	0	0	0.53	0	0
Cluster-11585.0	0	0	0	0	5	0	0	0	0	0	0.49	0
Cluster-11586.0	0	0	3	0	0	0	0	0	0.62	0	0	0
Cluster-11587.0	0	2.73	16.8	0	0	0	0	0.04	0.28	0	0	0
Cluster-11588.0	0	0	18.8	2.58	0	0	0	0	0.23	0.03	0	0
Cluster-11588.1	0	3.94	25.89	0	14.32	0	0	0.08	0.56	0	0.33	0
Cluster-11588.2	0	0.16	49.31	0	13.98	1	0	0	0.79	0	0.24	0.02
Cluster-11588.3	3	11.9	0	5.42	2.7	0	0.04	0.14	0	0.07	0.04	0
Cluster-11589.0	0	1	0	1.83	8.65	2	0	0.11	0	0.22	1.03	0.23
Cluster-1159.0	0	0	0	0	9	0	0	0	0	0	0.95	0
Cluster-11590.0	0	1	1	2	0	2	0	0.66	0.55	1.47	0	1.27
Cluster-11592.0	0	0	0	3	3	1	0	0	0	0.36	0.36	0.12
Cluster-11593.0	0	3.76	0	2.01	0	6.52	0	0.13	0	0.08	0	0.25
Cluster-11593.1	0	7.24	11	1.99	7	9.48	0	0.24	0.39	0.08	0.26	0.36
Cluster-11594.0	0	4	0	4	1	0	0	0.3	0	0.34	0.08	0
Cluster-11595.0	0	12	1	2	0	0	0	0.53	0.05	0.1	0	0
Cluster-11596.0	0	0	0	2	2	2	0	0	0	0.16	0.16	0.16
Cluster-11597.0	0	181	36	0	0	0	0	3.66	0.78	0	0	0
Cluster-11598.0	0	6	0	1	0	1	0	0.5	0	0.09	0	0.09
Cluster-11599.0	0	0	0	0	2	1	0	0	0	0	0.71	0.32
Cluster-116.0	0	0	0	0	0	10	0	0	0	0	0	5.94
Cluster-1160.0	0	0	0	0	7	1	0	0	0	0	0.56	0.08
Cluster-11600.0	0	0	0	0	0	4	0	0	0	0	0	0.85
Cluster-11601.0	0	0	0	2	0	0	0	0	0	0.45	0	0
Cluster-11602.0	0	0	2	3	0	2	0	0	0.28	0.48	0	0.31
Cluster-11603.0	0	6	0	3	1	1	0	0.21	0	0.12	0.04	0.04
Cluster-11604.0	0	5	7	2	0	6	0	0.27	0.39	0.12	0	0.36
Cluster-11604.1	0	0	1	2	0	0	0	0	0.14	0.31	0	0
Cluster-11605.0	0	1	0	5	0	0	0	0.16	0	0.9	0	0
Cluster-11606.0	0	0	2	2	0	0	0	0	0.33	0.38	0	0
Cluster-11607.0	0	0	0	6.98	3.03	0	0	0	0	0.54	0.23	0
Cluster-11608.0	0	6	0	5	3	0	0	3.61	0	3.35	2.05	0
Cluster-11609.0	0	1	5	0	0	0	0	0.13	0.66	0	0	0
Cluster-1161.0	0	0	0	0	13	2	0	0	0	0	1.03	0.16
Cluster-11610.0	0	1	2	0	0	1	0	0.22	0.42	0	0	0.23
Cluster-11610.1	1	1	0	0	1	3	0.11	0.11	0	0	0.12	0.35
Cluster-11611.0	0	1	32	1	5	4	0	0.02	0.76	0.03	0.13	0.1
Cluster-11612.0	0	0	11	0	3	0	0	0	0.65	0	0.19	0
Cluster-11613.0	0	1	1	3	3	1	0	0.07	0.07	0.24	0.24	0.08
Cluster-11614.0	0	28	1	0	0	0	0	2.43	0.09	0	0	0
Cluster-11615.0	0	0	31.44	3	31.19	5.22	0	0	0.54	0.05	0.56	0.09
Cluster-11615.1	0	8	36.25	0	10.81	14.78	0	0.12	0.6	0	0.19	0.26
Cluster-11615.2	0	0	0	0	2	0	0	0	0	0	0.43	0
Cluster-11616.0	0	0	0	1	0	0	0	0	0	0.23	0	0
Cluster-11617.0	0	0	5	1	0	8	0	0	0.22	0.05	0	0.37
Cluster-11618.0	0	0	2	0	5	0	0	0	0.18	0	0.48	0
Cluster-11619.0	0	0	2	0	3	2	0	0	0.19	0	0.31	0.2
Cluster-1162.0	0	0	0	0	11	0	0	0	0	0	0.85	0
Cluster-11620.0	0	3	0	2	0	0	0	0.78	0	0.58	0	0
Cluster-11621.0	0	0	3	1	3	1	0	0	0.13	0.05	0.14	0.05
Cluster-11622.0	2	0	1.62	12.14	0	4.89	0.31	0	0.24	2.01	0	0.77
Cluster-11623.0	0	0	1	0	5	0	0	0	0.09	0	0.51	0
Cluster-11624.0	0	0	2	2	1	2	0	0	0.19	0.21	0.1	0.2
Cluster-11625.0	0	0	4	0	3	0	0	0	0.24	0	0.2	0
Cluster-11627.0	0	0	0	0	0	0	0	0	0	0	0	0
Cluster-11628.0	0	1	2	1	2	0	0	0.1	0.2	0.11	0.22	0
Cluster-11628.1	0	4	0	1	2	1	0	0.5	0	0.14	0.28	0.13
Cluster-11629.0	0	0	1	3	1	2	0	0	0.06	0.19	0.06	0.13
Cluster-1163.0	0	0	0	0	21	1	0	0	0	0	1.46	0.07
Cluster-11630.0	0	0	2	0	0	0	0	0	0.09	0	0	0
Cluster-11631.0	0	1	1	0	1	1	0	0.11	0.11	0	0.12	0.12
Cluster-11632.0	0	17	1	28	1	1	0	0.76	0.05	1.42	0.05	0.05
Cluster-11633.0	0	1	19	2	5	8	0	0.02	0.37	0.04	0.1	0.17
Cluster-11634.0	0	0	2	2	1	0	0	0	0.46	0.55	0.28	0
Cluster-11635.0	0	0	0	0	37	1	0	0	0	0	1.66	0.04
Cluster-11636.0	0	0	4	0	4	0	0	0	0.35	0	0.38	0
Cluster-11637.0	0	0	1	1	1	1	0	0	0.15	0.17	0.17	0.16
Cluster-11638.0	0	0	0	3.54	0	0	0	0	0	0.24	0	0
Cluster-11638.1	4	7	3	3.46	3	2	0.24	0.4	0.18	0.23	0.19	0.13
Cluster-11639.0	0	0	5.89	0	0	0	0	0	0.12	0	0	0
Cluster-1164.0	0	0	0	0	17	0	0	0	0	0	1.05	0
Cluster-11640.0	0	2	0	0	1	0	0	0.2	0	0	0.11	0
Cluster-11641.0	0	1	2	5	1	1	0	0.05	0.11	0.3	0.06	0.06
Cluster-11642.0	0	1	8	0	1	3	0	0.07	0.59	0	0.08	0.24
Cluster-11643.0	0	2	15	3	5	2	0	0.11	0.85	0.18	0.3	0.12
Cluster-11644.0	0	0	0	0	0	1	0	0	0	0	0	2.09
Cluster-11645.0	0	2	8	0	0	0	0	0.12	0.48	0	0	0
Cluster-11646.0	0	4	117	0	0	5	0	0.16	5.06	0	0	0.23
Cluster-11646.1	0	6	149	0	33	26	0	0.21	5.66	0	1.34	1.04
Cluster-11647.0	0	4	0	2	2	0	0	0.73	0	0.41	0.41	0
Cluster-11648.0	0	2	2	2	0	0	0	0.11	0.11	0.12	0	0
Cluster-11648.1	0	1	0	0	2	7	0	0.16	0	0	0.35	1.17
Cluster-11649.0	0	0	1	1	2	0	0	0	0.31	0.39	0.78	0
Cluster-1165.0	0	0	0	0	6	0	0	0	0	0	0.99	0
Cluster-11650.0	0	0	0	1.03	0	1.01	0	0	0	0.24	0	0.22
Cluster-11651.0	0	0	3	2	2	2	0	0	0.19	0.14	0.14	0.14
Cluster-11652.0	0	1	1	1	0	1	0	0.39	0.35	0.44	0	0.39
Cluster-11653.0	0	6	5	6	0	0	0	0.36	0.31	0.41	0	0
Cluster-11654.0	0	3	0	0	0	2	0	0.22	0	0	0	0.16
Cluster-11655.0	0	0	3	2	0	1	0	0	1.16	0.98	0	0.44
Cluster-11656.0	0	9	1	6	1	0	0	0.86	0.1	0.65	0.11	0
Cluster-11658.0	0	1	6	0	1	0	0	0.05	0.29	0	0.05	0
Cluster-11659.0	0	0	5	4	2	0	0	0	0.26	0.22	0.11	0
Cluster-1166.0	0	0	0	0	16	0	0	0	0	0	1.88	0
Cluster-11660.0	0	1	16.42	0	14	2.23	0	0.02	0.28	0	0.26	0.04
Cluster-11661.0	0	0	26	0	17	7	0	0	48.5	0	49.09	15.64
Cluster-11662.0	0	7	0	3	0	0	0	1.02	0	0.49	0	0
Cluster-11663.0	0	1.82	0	9.07	0	0	0	0.11	0	0.64	0	0
Cluster-11664.0	0	2	14	2	0	0	0	0.79	4.91	0.88	0	0
Cluster-11665.0	0	0	7	0	0	0	0	0	0.76	0	0	0
Cluster-11666.0	0	1	0	7	7	0	0	0.08	0	0.67	0.66	0
Cluster-11668.0	0	0	1	0	0	1	0	0	0.16	0	0	0.17
Cluster-11669.0	0	0	0	0	1	0	0	0	0	0	0.14	0
Cluster-1167.0	0	0	0	0	17	2	0	0	0	0	2.3	0.26
Cluster-11670.0	0	6	0	5	2	0	0	3.42	0	3.18	1.29	0
Cluster-11671.0	0	0	0.12	0	2	0.45	0	0	0.01	0	0.14	0.03
Cluster-11672.0	0	2	0	3	0	0	0	0.37	0	0.63	0	0
Cluster-11672.1	0	0	2	4	0	0	0	0	0.14	0.31	0	0
Cluster-11672.2	2	0	0	1	0	0	0.2	0	0	0.11	0	0
Cluster-11673.0	0	3	4	2	0	1	0	0.3	0.4	0.22	0	0.11
Cluster-11674.0	0	1	1	0	0	2	0	0.11	0.11	0	0	0.23
[truncated: 136,307 more rows]
