# Supplementary material for: Comparative transcriptome analysis of Eogammarus possjeticus at different hydrostatic pressure and temperature exposures
Source: Sci Rep. 2019 Mar 5;9:3456. doi: 10.1038/s41598-019-39716-y (PMC6401005; doi:10.1038/s41598-019-39716-y)
Supplement: Supplementary file 8 — Table S7 [file 41598_2019_39716_MOESM8_ESM.xlsx]

## Sheet: asd.Quantification
Title page Comparative transcriptome analysis of Eogammarus possjeticus at different hydrostatic pressure and temperature exposures Jiawei Chen [1, 2], Helu Liu [1], Shanya Cai [1, 2] and Haibin Zhang [1, *] 1 Institute of Deep-sea Science and Engineering, Chinese Academy of Sciences, Sanya 572000, China 2 University of Chinese Academy of Sciences, Beijing 100049, China *Author for correspondence…
Table S7. Annotation results of 94 well-annotated differential expression genes involved in high hydrostatic pressure acclimatisation. Genes were annotated in seven databases, including NCBI non-redundant protein sequences (Nr), NCBI non-redundant nucleotide sequences (Nt), A manually annotated and reviewed protein sequence database (Swiss Prot), euKaryotic Ortholog Groups (KOG), Protein family (…
Gene ID	Biological process	Gene Length	Nr ID	Nt ID	KEGG ID	Swiss prot ID	Pfam ID	GO Biological Pathway	GO Molecular Function	GO Cellular Component	KOG ID
Cluster-13637.26742	energy metabolism	1261	AFN66649.1	JQ670883.1	K01915	Q04831	PF03951//PF00120	GO:0006542//GO:0009252//GO:0006807	GO:0004356	NA	KOG0683
Cluster-13637.55967	energy metabolism	2533	AFN66649.1	XM_002058943.1	K01915	Q04831	PF06874//PF03951//PF00120	GO:0006098//GO:0006096//GO:0015976//GO:0006542//GO:0009252//GO:0006000//GO:0006013//GO:0006807//GO:0006094	GO:0004356//GO:0042132	NA	KOG0683
Cluster-13637.55968	energy metabolism	1672	AFV39703.1	NA	K01915	Q04831	PF06874//PF00120	GO:0006000//GO:0009252//GO:0006098//GO:0015976//GO:0006096//GO:0006094//GO:0006807//GO:0006013	GO:0042132//GO:0004356	NA	KOG0683
Cluster-13637.55966	energy metabolism	2410	Q04831.1	JF738076.1	K01915	Q04831	PF06874//PF00120	GO:0006094//GO:0006013//GO:0006807//GO:0006000//GO:0009252//GO:0006098//GO:0015976//GO:0006096	GO:0042132//GO:0004356	NA	KOG0683
Cluster-13637.35570	energy metabolism	4203	CAB85964.1	AJ250829.1	K01596	Q16822	PF13885//PF01500//PF00821	GO:0006094	GO:0005525//GO:0004611	GO:0045095	KOG3749
Cluster-13637.35569	energy metabolism	2183	CAB85964.1	AJ250829.1	K01596	Q16822	PF00821	GO:0006094	GO:0005525//GO:0004611	NA	KOG3749
Cluster-13637.20142	energy metabolism	2388	XP_011132527.1	NA	NA	Q9T053	PF00614	NA	GO:0003824	NA	NA
Cluster-13637.56079	energy metabolism	5153	AFJ11391.1	XM_011353625.1	K16342	B1WAZ6	PF06220//PF01735//PF00096	GO:0009395	GO:0046872//GO:0008270//GO:0004620	NA	KOG4727
Cluster-13637.39561	energy metabolism	796	AFV46145.1	NA	K01672	Q8VHB5	PF08845	GO:0016070	GO:0003723//GO:0016788	GO:0005737	KOG0382
Cluster-13637.47915	antioxidation	1396	ACX46120.1	XM_011552599.1	K03781	P04040	PF00199	GO:0015947//GO:0055114//GO:0006979//GO:0006804//GO:0006568	GO:0020037//GO:0004096	NA	KOG0047
Cluster-13637.45510	antioxidation	1210	ABB55269.2	NA	K19511	Q01603	NA	NA	NA	NA	KOG2408
Cluster-13637.41706	antioxidation	6592	ACU51164.1	NA	NA	Q6RG02	PF01442//PF01347//PF05531//PF09172//PF04513//PF07464//PF08287//PF00435	GO:0042157//GO:0006869//GO:0008608	GO:0005198//GO:0005515//GO:0005319//GO:0008289	GO:0042729//GO:0019031//GO:0005576//GO:0019028//GO:0005876	NA
Cluster-13637.47990	antioxidation	3449	AHK05984.1	NA	NA	NA	PF06437	GO:0006190//GO:0009117	GO:0000287//GO:0050483	NA	NA
Cluster-13637.47989	antioxidation	7795	AHK05984.1	NA	NA	Q9U572	PF09172//PF06437//PF01347	GO:0006190//GO:0009117//GO:0006869	GO:0000287//GO:0005319//GO:0050483	NA	NA
Cluster-13637.25472	immunity	5704	NA	NA	NA	NA	PF08880//PF15177	GO:0050778//GO:0007165//GO:0051607//GO:0007259//GO:0006355	GO:0005524//GO:0005125	GO:0005634	NA
Cluster-13637.31855	immunity	1186	NA	NA	NA	NA	PF13895	NA	GO:0005515	NA	NA
Cluster-13637.28527	immunity	465	NA	NA	NA	NA	PF07462//PF08546	GO:0009405//GO:0055114	GO:0050661//GO:0016491	GO:0016020	NA
Cluster-13637.46359	immunity	443	NA	NA	NA	NA	PF00064	GO:0006687//GO:0005975	GO:0004308	GO:0055036//GO:0033644//GO:0016020	NA
Cluster-13637.46578	immunity	6280	NA	NA	NA	NA	PF00695//PF00288	GO:0016032	GO:0005524	NA	NA
Cluster-13637.44434	immunity	3303	NA	NA	NA	NA	PF00095	NA	GO:0030414	GO:0005576	NA
Cluster-13637.47672	immunity	2218	AFN80342.1	NA	NA	NA	PF00095	NA	GO:0030414	GO:0005576	NA
Cluster-13637.44495	immunity	2066	ACP40176.1	NA	NA	NA	PF00095//PF07194	GO:0000160//GO:0016310//GO:0006928	GO:0004673//GO:0030414//GO:0000155	GO:0005576//GO:0009365	NA
Cluster-13637.42497	immunity	1819	ETN63199.1	NA	K13915	Q17005	NA	NA	NA	NA	NA
Cluster-13637.45365	immunity	2502	BAK20441.1	NA	K13915	Q17005	NA	NA	NA	NA	NA
Cluster-13637.52442	immunity	5902	XP_001945053.2	NA	NA	Q96NU0	PF00008	NA	GO:0005515	NA	NA
Cluster-13637.6036	immunity	513	NA	NA	NA	NA	PF02109	GO:0018279	GO:0004579	GO:0008250//GO:0016021	NA
Cluster-13637.43635	immunity	3563	AEC50081.1	HQ596363.1	K03910	P20742	PF07677//PF00207//PF00041//PF07678	NA	GO:0004866//GO:0005515	GO:0005615//GO:0005576	KOG1366
Cluster-13637.51122	lipid metabolism	5144	EFA09795.1	XM_001954870.1	K10250	Q1HRV8	PF01151	NA	NA	GO:0016021	NA
Cluster-13637.57306	lipid metabolism	1014	XP_011506007.1	NA	NA	Q9U5P1	NA	NA	NA	NA	NA
Cluster-13637.35361	lipid metabolism	2823	XP_011417351.1	XM_007535115.1	K14683	O95436	PF00487	GO:0006629	NA	NA	NA
Cluster-13637.25254	lipid metabolism	4953	XP_011201173.1	NA	K12350	Q23498	PF00149	NA	GO:0016787	NA	KOG3770
Cluster-13637.47143	membrane-related process	6355	KDR22854.1	NA	K14709	P59889	PF02535	GO:0030001//GO:0055085	GO:0046873	GO:0016020	KOG1558
Cluster-13637.43073	membrane-related process	3680	NA	NA	NA	NA	PF07365	GO:0007268//GO:0009405//GO:0007165	GO:0030550	GO:0005576	NA
Cluster-13637.36346	membrane-related process	2657	XP_001301623.1	NA	NA	Q502K3	PF00023//PF13606	NA	GO:0005515	NA	NA
Cluster-13637.44500	membrane-related process	1922	XP_002422975.1	NA	NA	G5E8K5	PF00023//PF13606	NA	GO:0005515	NA	NA
Cluster-13637.31594	membrane-related process	2179	ELU01004.1	NA	NA	Q5VU97	PF06814	NA	NA	GO:0016021	NA
Cluster-13637.48695	membrane-related process	7095	EFX72780.1	XM_005353536.1	K05612	P31597	PF00375	GO:0006812//GO:0006835//GO:0006820	GO:0017153	GO:0016020	KOG3787
Cluster-13637.38643	membrane-related process	2751	EFX86559.1	NA	K14388	Q49B93	PF00474//PF04689	GO:0055085//GO:0006810//GO:0006355	GO:0005215//GO:0003677	GO:0005634//GO:0016020	NA
Cluster-13637.60935	membrane-related process	3123	EFX84094.1	NA	K05038	Q29GB8	PF02535//PF00209	GO:0006812//GO:0055085//GO:0006836//GO:0030001	GO:0046873//GO:0005328	GO:0016021//GO:0016020	NA
Cluster-13637.45274	membrane-related process	3382	AGK89910.1	NA	K04804	P07510	PF02932//PF02931	GO:0006811//GO:0006810	GO:0005230	GO:0016020	NA
Cluster-13637.46964	membrane-related process	1666	NA	NA	NA	NA	PF02472//PF02950	GO:0009405//GO:0006810	GO:0008200//GO:0005215	GO:0016020//GO:0005576	NA
Cluster-13637.30120	membrane-related process	4079	NA	NA	NA	NA	PF04277//PF01299//PF05510	GO:0006560//GO:0006814//GO:0006090//GO:0006525//GO:0071436	GO:0015081//GO:0008948	GO:0016020//GO:0016012	NA
Cluster-13637.32193	membrane-related process	5639	NA	NA	NA	NA	PF04277//PF01299//PF05510	GO:0071436//GO:0006525//GO:0006090//GO:0006814//GO:0006560	GO:0015081//GO:0008948	GO:0016012//GO:0016020	NA
Cluster-13637.53224	membrane-related process	5381	NA	NA	NA	NA	PF04277//PF01299//PF05510	GO:0071436//GO:0006525//GO:0006814//GO:0006090//GO:0006560	GO:0008948//GO:0015081	GO:0016012//GO:0016020	NA
Cluster-13637.37932	membrane-related process	5942	EPY84167.1	NA	NA	Q5R658	PF07728//PF15461//PF00005//PF02367//PF00910//PF05496//PF06068//PF01695//PF00004//PF07724	GO:0002949//GO:0006281//GO:0055114//GO:0006310	GO:0009378//GO:0005524//GO:0003723//GO:0016887//GO:0016702//GO:0003724//GO:0003678	GO:0005657//GO:0009379	KOG0739
Cluster-13637.39015	membrane-related process	3739	NA	NA	NA	NA	PF01601	GO:0046813//GO:0061025	NA	GO:0016021//GO:0019031	NA
Cluster-13637.47116	membrane-related process	2226	NA	NA	NA	NA	PF01601	GO:0061025//GO:0046813	NA	GO:0019031//GO:0016021	NA
Cluster-13637.74106	membrane-related process	1429	NA	NA	NA	NA	PF16941	GO:0098657	NA	NA	NA
Cluster-13637.45048	membrane-related process	3067	NP_001153495.1	NA	NA	Q6NT16	PF07690	GO:0055085	NA	GO:0016021	KOG3764
Cluster-13637.51060	genetic information processing	2579	XP_001641946.1	NA	NA	NA	PF00076	NA	GO:0003676	NA	NA
Cluster-13637.49907	genetic information processing	1049	NA	NA	NA	NA	PF03588	GO:0030163	GO:0008914	NA	NA
Cluster-13637.39929	genetic information processing	932	NA	NA	NA	NA	PF08452	GO:0006260	GO:0003887	GO:0042575	NA
Cluster-13637.47375	genetic information processing	5050	KDR21701.1	NA	NA	Q3UJK4	PF01926//PF05482//PF03193//PF00005	GO:0007349	GO:0016887//GO:0005525//GO:0003924//GO:0005524	GO:0005737//GO:0016020	KOG1143
Cluster-13637.48314	genetic information processing	4594	KFM58410.1	XM_011566206.1	K13160	O60506	PF00076//PF08777//PF12009//PF09398	GO:0034453//GO:0006278	GO:0003723//GO:0003964//GO:0003676	GO:0005815	KOG0117
Cluster-13637.45713	genetic information processing	3108	EFX88883.1	NA	NA	NA	PF12513	NA	GO:0016817	NA	NA
Cluster-13637.25547	genetic information processing	3382	KFM76862.1	NA	NA	NA	PF00292	GO:0006355	GO:0003677	NA	NA
Cluster-13637.45262	genetic information processing	3578	XP_012265081.1	NM_001279507.1	K03211	Q01842	PF00178//PF10716	GO:0006355//GO:0055114//GO:0006118	GO:0043565//GO:0016655//GO:0003700	GO:0005667	KOG3804
Cluster-13637.38024	genetic information processing	3065	XP_011554913.1	NA	NA	P21329	PF00075	GO:0051252	GO:0004523//GO:0003676	NA	NA
Cluster-13637.55076	genetic information processing	5677	AJC97122.1	XM_004444354.1	K07918	Q9CZE3	PF08477//PF00025//PF04670//PF00503//PF02367//PF01396//PF01926//PF00071//PF10662//PF00158	GO:0002949//GO:0006265//GO:0006355//GO:0006576//GO:0007165//GO:0007186//GO:0007264	GO:0004871//GO:0008134//GO:0005524//GO:0005525//GO:0031683//GO:0019001//GO:0003916//GO:0003924//GO:0003677	GO:0005667//GO:0005694	KOG0394
Cluster-13637.49964	genetic information processing	5279	AFH66691.1	NA	NA	Q63369	PF04889//PF04931//PF00023//PF13606//PF06524//PF03286//PF09480//PF02724//PF04147//PF03600	GO:0006351//GO:0055085//GO:0006270//GO:0000398//GO:0006260	GO:0008270//GO:0005515//GO:0003677//GO:0003887	GO:0005681//GO:0032040//GO:0005634//GO:0042575//GO:0016021//GO:0019031	KOG0504
Cluster-13637.55954	genetic information processing	2342	ADC42876.1	NA	K13963	P80229	PF04813	GO:0045893	NA	GO:0005634	NA
Cluster-13637.45176	genetic information processing	6612	KDR11017.1	LN590913.1	K12192	Q8BJF9	PF10099//PF09606//PF00010//PF01346//PF03357	GO:0007034//GO:0006357//GO:0006457	GO:0046983//GO:0001104	GO:0016021//GO:0005886//GO:0016592	NA
Cluster-13637.49706	DNA repair	3809	XP_003728602.1	NA	NA	Q8R151	PF03119//PF00014	GO:0006281//GO:0006260	GO:0004867//GO:0003911	NA	NA
Cluster-13637.60759	DNA repair	4275	XP_010831732.1	XM_001867771.1	NA	Q6ZN57	PF13465//PF06467//PF13912//PF07975//PF00096//PF11770	GO:0006281	GO:0008270//GO:0046872	GO:0016021	NA
Cluster-13637.60758	DNA repair	4402	XP_010831732.1	XM_001867771.1	NA	Q6ZN57	PF06467//PF13465//PF00096//PF07975//PF13912//PF11770	GO:0006281	GO:0008270//GO:0046872	GO:0016021	NA
Cluster-13637.55390	DNA repair	4940	EFX74605.1	XM_002412815.1	NA	Q96PQ6	PF04431//PF16622//PF13465//PF07975//PF00412//PF00096	GO:0006281	GO:0030570//GO:0046872//GO:0008270	NA	NA
Cluster-13637.30032	oxidation-reduction	1261	NA	NA	NA	NA	PF00106	GO:0008152	GO:0016491	NA	NA
Cluster-13637.41056	oxidation-reduction	2232	XP_004079864.1	XM_008176580.1	K09479	P49748	PF02771//PF02770//PF00441	GO:0055114//GO:0006118//GO:0008152	GO:0050660//GO:0016627//GO:0003995	NA	KOG0137
Cluster-13637.20019	oxidation-reduction	2035	NA	NA	NA	NA	PF07462//PF08546	GO:0009405//GO:0055114	GO:0050661//GO:0016491	GO:0016020	NA
Cluster-13637.46361	oxidation-reduction	1365	NA	NA	NA	NA	PF08122	GO:0022900	NA	GO:0005739//GO:0005747	NA
Cluster-13637.46532	oxidation-reduction	6758	EFX83604.1	NA	NA	Q8MSU3	PF03188	NA	NA	GO:0016021	NA
Cluster-13637.47543	oxidation-reduction	2552	NP_001164206.1	NA	K03938	NA	NA	NA	NA	NA	NA
Cluster-13637.42652	oxidation-reduction	2831	XP_011183512.1	NA	NA	Q9HFV1	PF12179	GO:0016310//GO:0009069	GO:0008384	GO:0008385	KOG0537
Cluster-13637.34830	chitin metabolic process	2700	NA	NA	NA	NA	PF01607//PF07782	GO:0006030	GO:0008061	GO:0005576//GO:0016021	NA
Cluster-13637.46297	chitin metabolic process	3175	NA	NA	NA	NA	PF01607//PF16045	GO:0006030	GO:0008061//GO:0005515	GO:0005576	NA
Cluster-13637.52385	chitin metabolic process	7748	AGT42323.1	KP710198.1	K00698	P30602	PF00420	GO:0042773//GO:0055114	GO:0016651	NA	KOG2571
Cluster-13637.43224	chitin metabolic process	3549	KDR23754.1	XM_012424673.1	K01183	P36362	PF01607//PF00704	GO:0006030//GO:0005975	GO:0004553//GO:0008061	GO:0005576	NA
Cluster-13637.67677	chitin metabolic process	4585	XP_001956624.1	NA	NA	NA	PF03931//PF01607	GO:0006030//GO:0006511	GO:0008061	GO:0005576	NA
Cluster-13637.28474	chitin metabolic process	2147	NA	NA	NA	NA	PF16045//PF01607	GO:0006030	GO:0008061//GO:0005515	GO:0005576	NA
Cluster-13637.6451	others	949	NA	NA	NA	NA	PF03644	NA	GO:0033925	GO:0005737	NA
Cluster-13637.25252	others	2243	ERL88588.1	NA	K12350	Q04519	PF00149	NA	GO:0016787	NA	KOG3770
Cluster-13637.48496	others	1300	EFX88079.1	NA	K01784	Q8R059	PF02737//PF01073//PF03721//PF01370//PF00106//PF03435//PF01113	GO:0008209//GO:0006554//GO:0006568//GO:0006631//GO:0008210//GO:0006633//GO:0008152//GO:0006694//GO:0006550//GO:0006574//GO:0018874//GO:0009089//GO:0008207//GO:0009085//GO:0055114//GO:0006552	GO:0003854//GO:0003824//GO:0051287//GO:0008839//GO:0016491//GO:0003857//GO:0050662//GO:0016616	NA	KOG1371
Cluster-13637.66788	others	4699	EFX71245.1	NA	NA	O75897	PF06203//PF00685	NA	GO:0008146//GO:0005515	NA	NA
Cluster-13637.62460	others	2296	EUD70927.1	NA	NA	NA	PF00997	NA	NA	GO:0005576	NA
Cluster-13637.22048	others	4515	XP_012286119.1	NA	K06816	Q02391	PF00839//PF04825	NA	GO:0005515	GO:0016020	KOG3648
Cluster-13637.50487	others	2660	XP_012250699.1	NA	NA	P26262	PF00089	GO:0006508	GO:0004252	NA	NA
Cluster-13637.41380	others	2902	ACD74843.1	EU910089.1	K16055	G4RK44	PF02358//PF00982	GO:0005992	GO:0003824	NA	KOG1050
Cluster-13637.44380	others	6280	ACT78700.1	XM_012119414.1	K09628	Q6BEA2	PF02110//PF00089	GO:0006772//GO:0006508//GO:0009228	GO:0004417//GO:0004252	NA	NA
Cluster-13637.59095	others	8954	ACZ26277.1	XM_004606514.2	K00710	Q6WV16	PF03498//PF02468//PF04537//PF00209	GO:0009405//GO:0019058//GO:0006812//GO:0015979//GO:0006836	GO:0005328	GO:0016020//GO:0016021//GO:0009523//GO:0009539	KOG3736
Cluster-13637.58392	others	5201	NA	NA	NA	NA	PF04113	GO:0016255	NA	GO:0042765	NA
Cluster-13637.43705	others	1401	NA	NA	NA	NA	PF00784	NA	NA	GO:0005856	NA
Cluster-13637.23656	others	2200	NA	NA	NA	NA	PF04052	GO:0015031	NA	GO:0042597	NA
Cluster-13637.48230	others	2108	XP_321781.3	XM_011563697.1	K12162	Q7PXE2	NA	NA	NA	NA	KOG3483
Cluster-13637.44233	others	5780	KDR20623.1	NA	K03355	Q8BGZ4	PF13176//PF13414//PF13371//PF04049//PF13174//PF00515//PF13374//PF13181	GO:0030071	GO:0005515	GO:0005680	KOG1155

## Sheet: Sheet1
Cluster-13637.16969	0.42	2.87	0.74	2.9	0.22	0.98	4831	--	--	--	--	--	--	--	--	--	--	--	--	--	--	--		--	--	--	--	--	--	--	--	--	--	--	--	--
Cluster-13637.22741	0.16	4.18	3.72	26.6	2.15	25.02	1758	--	--	--	--	--	--	--	--	--	--	--	--	--	--	--		--	--	--	--	--	--	--	--	--	--	--	--	--
Cluster-13637.26570	0.18	5.59	4.04	27.93	1.32	24.54	1170	--	--	--	--	--	--	--	--	--	--	--	--	--	--	--		--	--	--	--	--	--	--	--	--	--	--	--	--
Cluster-13637.28685	7.72	17.73	5.43	19.6	5.37	15.04	711	--	--	--	--	--	--	--	--	--	--	--	--	--	--	--		--	--	--	--	--	--	--	--	--	--	--	--	--
Cluster-13637.36856	3.4	49.42	52.49	132.01	38.32	206.59	2327	--	--	--	--	--	--	--	--	--	--	--	--	--	--	--		--	--	--	--	--	--	--	--	--	--	--	--	--
Cluster-13637.37753	0	29.69	0	42.66	4.51	14.52	1631	--	--	--	--	--	--	--	--	--	--	--	--	--	--	--		--	--	--	--	--	--	--	--	--	--	--	--	--
Cluster-13637.38219	4.96	12.63	10.71	19.67	4.3	10.28	1510	--	--	--	--	--	--	--	--	--	--	--	--	--	--	--		--	--	--	--	--	--	--	--	--	--	--	--	--
Cluster-13637.40404	3.59	16.35	2.87	13.56	3.62	23.62	880	--	--	--	--	--	--	--	--	--	--	--	--	--	--	--		--	--	--	--	--	--	--	--	--	--	--	--	--
Cluster-13637.40896	5.93	10.92	5.61	12.55	6.47	14.14	1731	--	--	--	--	--	--	--	--	--	--	--	--	--	--	--		--	--	--	--	--	--	--	--	--	--	--	--	--
Cluster-13637.41092	1.8	12.31	2.82	26.53	2.29	13.57	2753	--	--	--	--	--	--	--	--	--	--	--	--	--	--	--		--	--	--	--	--	--	--	--	--	--	--	--	--
Cluster-13637.41549	5.88	13.77	11.31	32.1	14.24	34.9	539	--	--	--	--	--	--	--	--	--	--	--	--	--	--	--		--	--	--	--	--	--	--	--	--	--	--	--	--
Cluster-13637.42251	0.56	9.23	0.89	5.14	1.14	7.37	2673	--	--	--	--	--	--	--	--	--	--	--	--	--	--	--		--	--	--	--	--	--	--	--	--	--	--	--	--
Cluster-13637.43005	60.27	108.92	139.11	255.53	142.47	374.38	2464	--	--	--	--	--	--	--	--	--	--	--	--	--	--	--		--	--	--	--	--	--	--	--	--	--	--	--	--
Cluster-13637.43097	143.8	295.09	26.61	87.01	52.14	124.86	2872	--	--	--	--	--	--	--	--	--	--	--	--	--	--	--		--	--	--	--	--	--	--	--	--	--	--	--	--
Cluster-13637.43590	98.8	777.07	222.98	885.9	239.63	744.64	2036	--	--	--	--	--	--	--	--	--	--	--	--	--	--	--		--	--	--	--	--	--	--	--	--	--	--	--	--
Cluster-13637.43766	4.25	11.59	7.41	20.77	2.14	4.6	1570	--	--	--	--	--	--	--	--	--	--	--	--	--	--	--		--	--	--	--	--	--	--	--	--	--	--	--	--
Cluster-13637.44539	390.6	1405.58	469.61	1345.56	126.52	575.03	256	--	--	--	--	--	--	--	--	--	--	--	--	--	--	--		--	--	--	--	--	--	--	--	--	--	--	--	--
Cluster-13637.44833	0	3.55	0	5.96	0	4.92	2494	--	--	--	--	--	--	--	--	--	--	--	--	--	--	--		--	--	--	--	--	--	--	--	--	--	--	--	--
Cluster-13637.45290	6.44	31.86	14.82	36.59	8.73	37.15	1986	734613904	XP_010734481.1	161	2.8e-08	PREDICTED: uncharacterized protein LOC104923168 [Larimichthys crocea]	--	--	--	--	--	--	--	--	--	--		--	--	--	--	--	--	--	--	--	--	--	--	--
Cluster-13637.45611	0.41	1.08	0.8	2.11	0.45	1.5	6016	--	--	--	--	--	--	--	--	--	--	--	--	--	--	--		--	--	--	--	--	--	--	--	--	--	--	--	--
Cluster-13637.63000	5.11	9.58	9.06	16.73	7.1	19.04	4423	--	--	--	--	--	--	--	--	--	--	--	--	--	--	--		--	--	--	PF03739	Predicted permease YjgP/YjgQ family	--	--	--	--	GO:0016021	integral component of membrane	--	--
Cluster-13637.46535	12.86	78.03	41.14	114.66	27.58	98.88	440	--	--	--	--	--	--	--	--	--	--	--	--	--	--	--		--	--	--	--	--	--	--	--	--	--	--	--	--
Cluster-13637.48092	568.29	2454.04	196.19	1807.85	73.4	1853.91	213	--	--	--	--	--	--	--	--	--	--	--	--	--	--	--		--	--	--	--	--	--	--	--	--	--	--	--	--
Cluster-13637.4825	0.02	0.02	0.02	17.5	0	9.24	1543	--	--	--	--	--	--	--	--	--	--	--	--	--	--	--		--	--	--	--	--	--	--	--	--	--	--	--	--
Cluster-13637.49348	3.81	15.67	20.12	46.65	20.37	85.79	1843	--	--	--	--	--	--	--	--	--	--	--	--	--	--	--		--	--	--	--	--	--	--	--	--	--	--	--	--
Cluster-13637.50242	1.97	4.62	5.02	10.61	1.88	6.7	3383	--	--	--	--	--	--	--	--	--	--	--	--	--	--	--		--	--	--	--	--	--	--	--	--	--	--	--	--
Cluster-13637.51399	2.68	10.52	3.21	10.18	4.86	10.18	3298	--	--	--	--	--	--	--	--	--	--	--	--	--	--	--		--	--	--	--	--	--	--	--	--	--	--	--	--
Cluster-13637.52402	1.08	2.86	1.92	7.8	1.19	4.06	2126	--	--	--	--	--	--	--	--	--	--	--	--	--	--	--		--	--	--	--	--	--	--	--	--	--	--	--	--
Cluster-13637.52616	8.36	42.67	31.23	122.52	3.51	27.89	1198	--	--	--	--	--	--	--	--	--	--	--	--	--	--	--		--	--	--	--	--	--	--	--	--	--	--	--	--
Cluster-13637.52949	3.97	8.58	5.33	19.04	2.06	5.65	1866	--	--	--	--	--	--	--	--	--	--	--	--	--	--	--		--	--	--	--	--	--	--	--	--	--	--	--	--
Cluster-13637.53032	1.55	4.44	2.77	7	1.79	4.73	1559	675389706	KFM82603.1	745	4.1e-76	hypothetical protein X975_11956, partial [Stegodyphus mimosarum]	--	--	--	--	--	--	--	--	--	--		--	--	--	--	--	--	--	--	--	--	--	--	--
Cluster-13637.55565	0.06	0.81	0.16	20.3	0.21	15.08	1644	--	--	--	--	--	--	--	--	--	--	--	--	--	--	--		--	--	--	--	--	--	--	--	--	--	--	--	--
Cluster-13637.55709	14.53	74.47	7.66	81.34	3.71	59.8	1711	--	--	--	--	--	--	--	--	--	--	--	--	--	--	--		--	--	--	--	--	--	--	--	--	--	--	--	--
Cluster-13637.57810	0.91	1.8	1.63	3.5	1.14	3.21	3536	--	--	--	--	--	--	--	--	--	--	--	--	--	--	--		--	--	--	--	--	--	--	--	--	--	--	--	--
Cluster-13637.59492	0	0.79	0.11	1.68	0.3	3.18	6118	--	--	--	--	--	--	--	--	--	--	--	--	--	--	--		--	--	--	--	--	--	--	--	--	--	--	--	--
Cluster-13637.60908	1.01	7.97	0.94	12.62	3.2	11.84	4670	762102750	XP_011433877.1	553	2.3e-53	PREDICTED: uncharacterized protein LOC105332853 [Crassostrea gigas]	--	--	--	--	--	--	--	--	--	--		--	--	--	--	--	--	--	--	--	--	--	--	--
Cluster-13637.62247	2.04	3.86	3.75	7.82	1.92	5	2868	--	--	--	--	--	--	--	--	--	--	--	--	--	--	--		--	--	--	--	--	--	--	--	--	--	--	--	--
Cluster-13637.62526	6.49	41.72	3.2	17.83	2.45	6.68	1006	--	--	--	--	--	--	--	--	--	--	--	--	--	--	--		--	--	--	--	--	--	--	--	--	--	--	--	--
Cluster-13637.63185	1.65	4.08	1.7	6.75	1.57	5.17	1752	--	--	--	--	--	--	--	--	--	--	--	--	--	--	--		--	--	--	--	--	--	--	--	--	--	--	--	--
Cluster-13637.63333	1.3	3.48	2.64	5.84	0.81	2.89	2729	--	--	--	--	--	--	--	--	--	--	--	--	--	--	--		--	--	--	--	--	--	--	--	--	--	--	--	--
Cluster-13637.63845	2.94	6.83	8.39	22.65	3.39	13.84	3514	--	--	--	--	--	--	--	--	--	--	--	--	--	--	--		--	--	--	--	--	--	--	--	--	--	--	--	--
Cluster-13637.64053	1.23	3.34	1.52	5.09	1.34	3.4	4592	--	--	--	--	--	--	--	--	--	--	--	--	--	--	--		--	--	--	--	--	--	--	--	--	--	--	--	--
Cluster-13637.36807	2.54	6.22	2.5	12.93	1.76	6.29	1475	637307784	XP_008110237.1	470	3e-44	PREDICTED: UPF0462 protein C4orf33 homolog [Anolis carolinensis]	--	--	--	--	--	--	--	--	--	Q6P2T7		320	3.1e-28	UPF0462 protein C4orf33 homolog OS=Danio rerio GN=zgc:77739 PE=2 SV=1	--	--	--	--	--	--	--	--	--	--
Cluster-13637.50953	1.94	4.92	2.21	8.64	1.34	3.95	3120	298566278	NP_001177306.1	301	2.5e-24	selenoprotein L [Ciona intestinalis]	--	--	--	--	--	--	--	--	--	--		--	--	--	PF08168	NUC205 domain	--	--	--	--	GO:0005634	nucleus	--	--
